# Supplementary material for: 3,3′-Diallyl-1,1′-[o-phenyl­enebis(methyl­ene)]diimidazol-3-ium bis­(hexa­fluoro­phosphate)
Source: Acta Crystallogr Sect E Struct Rep Online. 2011 Aug 31;67(Pt 9):o2529–30. doi: 10.1107/S160053681103474X (PMC3200788; doi:10.1107/S160053681103474X)
Supplement: Supplementary file 1 [file e-67-o2529-sup1.cif]

##############################################################################
#                                                                            #
# This CIF contains the data in a paper accepted for publication in          #
# Acta Crystallographica Section E. It conforms to the requirements of       #
# Notes for Authors for Acta Crystallographica Section E, and has been       #
# peer reviewed under the auspices of the IUCr Commission on Journals.       #
#                                                                            #
# Full details of the Crystallographic Information File format               #
# are given in the paper "The Crystallographic Information File (CIF):       #
# a New Standard Archive File for Crystallography" by S. R. Hall, F. H.      #
# Allen and I. D. Brown [Acta Cryst. (1991), A47, 655-685].                  #
#                                                                            #
# The current version of the core CIF dictionary is obtainable from          #
# ftp://ftp.iucr.org/pub/cif_core.dic.                                       #
#                                                                            #
# Software is freely available for graphical display of the structure(s)     #
# in this CIF. For information consult the CIF software page                 #
# http://www.iucr.org/resources/cif/software.                                #
#                                                                            #
# This file may be used for bona fide research purposes within the           #
# scientific community so long as proper attribution is given to the journal # 
# article from which it was obtained.                                        #
#                                                                            #
##############################################################################
data_global
_audit_creation_method     'form.cif (version 2.0)'
_journal_data_validation_number     ?
_journal_date_recd_electronic     2011-08-22
_journal_date_accepted     2011-08-24
_journal_name_full     'Acta Crystallographica, Section E'
_journal_year     2011
_journal_volume     67
_journal_issue      9
_journal_page_first     o2529
_journal_page_last     o2530
_journal_paper_category     QO
_journal_coeditor_code     HB6386
_publ_contact_author_name     'Prof. Fun, Hoong-Kun'
_publ_contact_author_address
;
      X-ray Crystallography Unit
      School of Physics
      Universiti Sains Malaysia
      11800 USM, Penang
      MALAYSIA
;
_publ_contact_author_email     'hkfun@usm.my'
_publ_contact_author_fax     '604 6579150'
_publ_contact_author_phone     '604 6533652'
_publ_section_title
;
3,3'-Diallyl-1,1'-[<i>o</i>-phenylenebis(methylene)]diimidazol-3-ium
bis(hexafluorophosphate)
;
loop_
    _publ_author_name
    _publ_author_footnote
    _publ_author_address
    'Rosenani A. Haque' ?
;
      School of Chemical Sciences
      Universiti Sains Malaysia
      11800 USM, Penang
      Malaysia
;
    'Mohammed Z. Ghdhayeb ' ?
;
      School of Chemical Sciences
      Universiti Sains Malaysia
      11800 USM, Penang
      Malaysia
;
    'Madhukar Hemamalini' ?
;
      X-ray Crystallography Unit
      School of Physics
      Universiti Sains Malaysia
      11800 USM, Penang
      Malaysia
;
    'Hoong-Kun Fun'
;
      Thomson Reuters ResearcherID: A-3561-2009.
;
;
      X-ray Crystallography Unit
      School of Physics
      Universiti Sains Malaysia
      11800 USM, Penang
      Malaysia
;
data_I
_audit_creation_method     SHELXL-97
_chemical_name_systematic
;
3,3'-Diallyl-1,1'-[<i>o</i>-phenylenebis(methylene)]diimidazol-3-ium
bis(hexafluorophosphate)
;
_chemical_name_common     ?
_chemical_formula_moiety     'C20 H24 N4 2+, 2(F6 P -)'
_chemical_formula_sum     'C20 H24 F12 N4 P2'
_chemical_formula_iupac     'C20 H24 N4 2+, 2P F6 -'
_chemical_formula_weight     610.37
_chemical_melting_point     ?
_symmetry_cell_setting     triclinic
_symmetry_space_group_name_H-M     'P -1'
_symmetry_space_group_name_Hall     '-P 1'
loop_
    _symmetry_equiv_pos_as_xyz
    'x, y, z'
    '-x, -y, -z'
_cell_length_a     7.3151(3)
_cell_length_b     12.4913(4)
_cell_length_c     13.8569(5)
_cell_angle_alpha     101.8100(10)
_cell_angle_beta     94.6030(10)
_cell_angle_gamma     91.4240(10)
_cell_volume     1234.27(8)
_cell_formula_units_Z     2
_cell_measurement_reflns_used     9808
_cell_measurement_theta_min     2.47
_cell_measurement_theta_max     35.05
_cell_measurement_temperature     100.00(10)
_exptl_crystal_description     block
_exptl_crystal_colour     colourless
_exptl_crystal_size_max     0.82
_exptl_crystal_size_mid     0.61
_exptl_crystal_size_min     0.48
_exptl_crystal_density_diffrn     1.642
_exptl_crystal_density_meas     ?
_exptl_crystal_density_method     'not measured'
_exptl_crystal_F_000     620
_exptl_absorpt_coefficient_mu     0.285
_exptl_absorpt_correction_type     multi-scan
_exptl_absorpt_process_details     '(SADABS; Bruker, 2009)'
_exptl_absorpt_correction_T_min     0.801
_exptl_absorpt_correction_T_max     0.874
_exptl_special_details
;
The crystal was placed in the cold stream of an Oxford Cryosystems Cobra
open-flow nitrogen cryostat (Cosier & Glazer, 1986) operating at
100.0(1) K.
;
_diffrn_ambient_temperature     100.00(10)
_diffrn_radiation_type     MoK\a
_diffrn_radiation_wavelength     0.71073
_diffrn_radiation_source     'fine-focus sealed tube'
_diffrn_radiation_monochromator     graphite
_diffrn_measurement_device_type     'Bruker APEXII DUO CCD'
_diffrn_measurement_method     '\f and \w'
_diffrn_detector_area_resol_mean     .
_diffrn_reflns_number     38348
_diffrn_reflns_av_R_equivalents     0.0163
_diffrn_reflns_av_sigmaI/netI     0.0160
_diffrn_reflns_theta_min     2.47
_diffrn_reflns_theta_max     35.06
_diffrn_reflns_theta_full     35.06
_diffrn_measured_fraction_theta_max     0.988
_diffrn_measured_fraction_theta_full     0.988
_diffrn_reflns_limit_h_min     -11
_diffrn_reflns_limit_h_max     10
_diffrn_reflns_limit_k_min     -20
_diffrn_reflns_limit_k_max     20
_diffrn_reflns_limit_l_min     -22
_diffrn_reflns_limit_l_max     22
_diffrn_standards_number     0
_diffrn_standards_interval_count     .
_diffrn_standards_interval_time     .
_diffrn_standards_decay_%     ?
_refine_special_details
;
 Refinement of F^2^ against ALL reflections.  The weighted R-factor wR and
 goodness of fit S are based on F^2^, conventional R-factors R are based
 on F, with F set to zero for negative F^2^. The threshold expression of
 F^2^ > 2\s(F^2^) is used only for calculating R-factors(gt) etc. and is
 not relevant to the choice of reflections for refinement.  R-factors based
 on F^2^ are statistically about twice as large as those based on F, and R-
 factors based on ALL data will be even larger.
;
_reflns_number_total     10789
_reflns_number_gt     9422
_reflns_threshold_expression     I>2\s(I)
_refine_ls_structure_factor_coef     Fsqd
_refine_ls_matrix_type     full
_refine_ls_R_factor_all     0.0560
_refine_ls_R_factor_gt     0.0494
_refine_ls_wR_factor_gt     0.1366
_refine_ls_wR_factor_ref     0.1422
_refine_ls_goodness_of_fit_ref     1.054
_refine_ls_restrained_S_all     1.087
_refine_ls_number_reflns     10789
_refine_ls_number_parameters     368
_refine_ls_number_restraints     15
_refine_ls_hydrogen_treatment     constr
_refine_ls_weighting_scheme     calc
_refine_ls_weighting_details
         'calc w=1/[\s^2^(Fo^2^)+(0.0703P)^2^+0.8687P] where P=(Fo^2^+2Fc^2^)/3'
_atom_sites_solution_hydrogens     geom
_atom_sites_solution_primary     direct
_atom_sites_solution_secondary     difmap
_refine_ls_shift/su_max     0.001
_refine_ls_shift/su_mean     0.000
_refine_diff_density_max     1.452
_refine_diff_density_min     -0.905
_refine_ls_extinction_method     none
_refine_ls_extinction_coef     ?
loop_
    _atom_type_symbol
    _atom_type_description
    _atom_type_scat_dispersion_real
    _atom_type_scat_dispersion_imag
    _atom_type_scat_source
    'C' 'C' 0.0033 0.0016
                         'International Tables Vol C Tables 4.2.6.8 and 6.1.1.4'
    'H' 'H' 0.0000 0.0000
                         'International Tables Vol C Tables 4.2.6.8 and 6.1.1.4'
    'N' 'N' 0.0061 0.0033
                         'International Tables Vol C Tables 4.2.6.8 and 6.1.1.4'
    'F' 'F' 0.0171 0.0103
                         'International Tables Vol C Tables 4.2.6.8 and 6.1.1.4'
    'P' 'P' 0.1023 0.0942
                         'International Tables Vol C Tables 4.2.6.8 and 6.1.1.4'
_computing_data_collection     'APEX2 (Bruker, 2009)'
_computing_cell_refinement     'SAINT (Bruker, 2009)'
_computing_data_reduction     'SAINT (Bruker, 2009)'
_computing_structure_solution     'SHELXTL (Sheldrick, 2008)'
_computing_structure_refinement     'SHELXTL (Sheldrick, 2008)'
_computing_molecular_graphics     'SHELXTL (Sheldrick, 2008)'
_computing_publication_material
                             'SHELXTL (Sheldrick, 2008) and PLATON (Spek, 2009)'
loop_
    _atom_site_type_symbol
    _atom_site_label
    _atom_site_fract_x
    _atom_site_fract_y
    _atom_site_fract_z
    _atom_site_U_iso_or_equiv
    _atom_site_adp_type
    _atom_site_calc_flag
    _atom_site_refinement_flags
    _atom_site_occupancy
    _atom_site_symmetry_multiplicity
    _atom_site_disorder_assembly
    _atom_site_disorder_group
    P P1 0.54544(4) 0.74563(2) 0.15374(2) 0.01863(7) Uani d . 1 1 . .
    F F1 0.5790(2) 0.83688(11) 0.25409(9) 0.0502(3) Uani d . 1 1 . .
    F F2 0.5502(2) 0.84110(9) 0.09108(10) 0.0468(3) Uani d . 1 1 . .
    F F3 0.53920(14) 0.65162(9) 0.21542(9) 0.0359(2) Uani d . 1 1 . .
    F F4 0.51464(15) 0.65782(8) 0.05282(7) 0.0340(2) Uani d . 1 1 . .
    F F5 0.76397(14) 0.73551(11) 0.15226(8) 0.0413(3) Uani d . 1 1 . .
    F F6 0.32943(13) 0.75680(9) 0.15780(9) 0.0344(2) Uani d . 1 1 . .
    P P2 0.22213(5) 0.30131(3) 0.40480(2) 0.01929(7) Uani d . 1 1 . .
    F F7A 0.3956(4) 0.3793(2) 0.4200(2) 0.0999(10) Uani d PD 0.842(3) 1 A 1
    F F8A 0.0484(3) 0.2183(2) 0.3855(2) 0.0850(9) Uani d PD 0.842(3) 1 A 1
    F F9A 0.0911(3) 0.39801(16) 0.43888(12) 0.0695(8) Uani d PD 0.842(3) 1 A 1
    F F10A 0.3494(3) 0.20165(14) 0.36918(11) 0.0528(5) Uani d PD 0.842(3) 1 A 1
    F F11A 0.2050(4) 0.3261(3) 0.29691(16) 0.0730(9) Uani d PD 0.842(3) 1 A 1
    F F12A 0.2420(3) 0.27306(15) 0.51330(10) 0.0334(3) Uani d PD 0.842(3) 1 A 1
    F F7B 0.4422(10) 0.3158(7) 0.4133(5) 0.0361(16) Uiso d PD 0.158(3) 1 A 2
    F F8B 0.0083(12) 0.3055(8) 0.4068(7) 0.052(2) Uiso d PD 0.158(3) 1 A 2
    F F9B 0.2255(12) 0.4261(6) 0.4665(6) 0.0400(17) Uiso d PD 0.158(3) 1 A 2
    F F10B 0.2296(15) 0.1851(7) 0.3547(7) 0.052(2) Uiso d PD 0.158(3) 1 A 2
    F F11B 0.1483(12) 0.3031(7) 0.2934(7) 0.0314(17) Uiso d PD 0.158(3) 1 A 2
    F F12B 0.2737(12) 0.3018(7) 0.5120(6) 0.0256(17) Uiso d PD 0.158(3) 1 A 2
    N N1 0.59431(14) 0.27887(8) 0.20617(8) 0.01726(16) Uani d . 1 1 . .
    N N2 0.42044(15) 0.13849(9) 0.13427(8) 0.02092(19) Uani d . 1 1 . .
    N N3 1.06450(14) 0.66033(8) 0.35317(7) 0.01654(16) Uani d . 1 1 . .
    N N4 1.20454(14) 0.81979(8) 0.38440(8) 0.01757(17) Uani d . 1 1 . .
    C C1 0.95950(15) 0.49943(8) 0.22093(8) 0.01440(16) Uani d . 1 1 . .
    C C2 1.10935(16) 0.51829(9) 0.16968(9) 0.01721(18) Uani d . 1 1 . .
    H H2A 1.1900 0.5779 0.1953 0.021 Uiso calc R 1 1 . .
    C C3 1.13981(17) 0.44894(10) 0.08057(9) 0.01942(19) Uani d . 1 1 . .
    H H3A 1.2403 0.4622 0.0470 0.023 Uiso calc R 1 1 . .
    C C4 1.01961(18) 0.35991(10) 0.04209(9) 0.0199(2) Uani d . 1 1 . .
    H H4A 1.0396 0.3132 -0.0173 0.024 Uiso calc R 1 1 . .
    C C5 0.86910(17) 0.34065(10) 0.09256(9) 0.01891(19) Uani d . 1 1 . .
    H H5A 0.7886 0.2811 0.0665 0.023 Uiso calc R 1 1 . .
    C C6 0.83773(15) 0.40962(9) 0.18177(8) 0.01586(17) Uani d . 1 1 . .
    C C7 0.67134(19) 0.39112(10) 0.23602(11) 0.0239(2) Uani d . 1 1 . .
    H H7A 0.7062 0.4070 0.3067 0.029 Uiso calc R 1 1 . .
    H H7B 0.5780 0.4414 0.2229 0.029 Uiso calc R 1 1 . .
    C C8 0.44306(16) 0.24647(11) 0.14644(9) 0.0204(2) Uani d . 1 1 . .
    H H8A 0.3660 0.2917 0.1179 0.024 Uiso calc R 1 1 . .
    C C9 0.67130(17) 0.18858(10) 0.23291(10) 0.0215(2) Uani d . 1 1 . .
    H H9A 0.7785 0.1880 0.2737 0.026 Uiso calc R 1 1 . .
    C C10 0.56075(19) 0.10063(10) 0.18845(11) 0.0238(2) Uani d . 1 1 . .
    H H10A 0.5769 0.0284 0.1937 0.029 Uiso calc R 1 1 . .
    C C11 0.2661(2) 0.07107(15) 0.07509(11) 0.0331(3) Uani d . 1 1 . .
    H H11A 0.3100 0.0005 0.0449 0.040 Uiso calc R 1 1 . .
    H H11B 0.2206 0.1065 0.0224 0.040 Uiso calc R 1 1 . .
    C C12 0.11325(18) 0.05405(12) 0.13527(10) 0.0243(2) Uani d . 1 1 . .
    H H12A 0.0634 0.1156 0.1718 0.029 Uiso calc R 1 1 . .
    C C13 0.0442(2) -0.04225(15) 0.14014(14) 0.0371(4) Uani d . 1 1 . .
    H H13A 0.0912 -0.1053 0.1044 0.044 Uiso calc R 1 1 . .
    H H13B -0.0518 -0.0475 0.1793 0.044 Uiso calc R 1 1 . .
    C C14 0.92288(16) 0.57296(9) 0.31803(8) 0.01732(18) Uani d . 1 1 . .
    H H14A 0.8051 0.6056 0.3100 0.021 Uiso calc R 1 1 . .
    H H14B 0.9152 0.5289 0.3678 0.021 Uiso calc R 1 1 . .
    C C15 1.04896(16) 0.76409(9) 0.34527(8) 0.01693(18) Uani d . 1 1 . .
    H H15A 0.9468 0.7930 0.3172 0.020 Uiso calc R 1 1 . .
    C C16 1.23543(18) 0.64893(10) 0.39896(10) 0.0215(2) Uani d . 1 1 . .
    H H16A 1.2816 0.5849 0.4138 0.026 Uiso calc R 1 1 . .
    C C17 1.32333(17) 0.74889(10) 0.41826(10) 0.0219(2) Uani d . 1 1 . .
    H H17A 1.4414 0.7663 0.4486 0.026 Uiso calc R 1 1 . .
    C C18 1.24241(19) 0.93714(10) 0.39202(10) 0.0224(2) Uani d . 1 1 . .
    H H18A 1.1445 0.9658 0.3545 0.027 Uiso calc R 1 1 . .
    H H18B 1.3558 0.9472 0.3625 0.027 Uiso calc R 1 1 . .
    C C19 1.25869(19) 1.00104(10) 0.49639(10) 0.0232(2) Uani d . 1 1 . .
    H H19A 1.2934 1.0749 0.5061 0.028 Uiso calc R 1 1 . .
    C C20 1.2287(3) 0.96299(12) 0.57563(11) 0.0311(3) Uani d . 1 1 . .
    H H20A 1.1938 0.8897 0.5696 0.037 Uiso calc R 1 1 . .
    H H20B 1.2425 1.0094 0.6377 0.037 Uiso calc R 1 1 . .
loop_
    _atom_site_aniso_label
    _atom_site_aniso_U_11
    _atom_site_aniso_U_22
    _atom_site_aniso_U_33
    _atom_site_aniso_U_12
    _atom_site_aniso_U_13
    _atom_site_aniso_U_23
    P1 0.01926(14) 0.01710(13) 0.01805(13) -0.00355(10) 0.00474(10) -0.00048(10)
    F1 0.0604(8) 0.0465(6) 0.0319(5) -0.0184(6) 0.0144(5) -0.0209(5)
    F2 0.0717(9) 0.0278(5) 0.0478(6) -0.0017(5) 0.0234(6) 0.0169(4)
    F3 0.0299(5) 0.0422(5) 0.0423(5) 0.0034(4) 0.0019(4) 0.0250(5)
    F4 0.0390(5) 0.0303(4) 0.0255(4) 0.0027(4) -0.0032(4) -0.0085(3)
    F5 0.0190(4) 0.0666(8) 0.0344(5) -0.0085(4) 0.0067(3) 0.0012(5)
    F6 0.0226(4) 0.0368(5) 0.0476(6) 0.0089(3) 0.0096(4) 0.0142(4)
    P2 0.01918(14) 0.02183(14) 0.01876(13) 0.00482(10) 0.00316(10) 0.00761(10)
    F7A 0.0879(18) 0.0702(16) 0.138(2) -0.0555(15) 0.0115(16) 0.0189(15)
    F8A 0.0454(10) 0.1067(19) 0.0978(17) -0.0443(12) -0.0295(10) 0.0286(14)
    F9A 0.1145(19) 0.0675(11) 0.0424(8) 0.0716(13) 0.0364(10) 0.0293(8)
    F10A 0.0746(12) 0.0617(9) 0.0329(6) 0.0502(9) 0.0262(7) 0.0210(6)
    F11A 0.0772(16) 0.125(2) 0.0434(9) 0.0672(16) 0.0339(10) 0.0599(12)
    F12A 0.0513(9) 0.0343(8) 0.0182(5) 0.0205(7) 0.0089(5) 0.0097(5)
    N1 0.0144(4) 0.0159(4) 0.0204(4) -0.0024(3) 0.0010(3) 0.0019(3)
    N2 0.0190(4) 0.0244(5) 0.0175(4) -0.0083(3) -0.0011(3) 0.0021(3)
    N3 0.0161(4) 0.0142(4) 0.0177(4) -0.0004(3) -0.0010(3) 0.0007(3)
    N4 0.0180(4) 0.0157(4) 0.0179(4) -0.0024(3) -0.0017(3) 0.0025(3)
    C1 0.0146(4) 0.0133(4) 0.0151(4) 0.0005(3) 0.0011(3) 0.0026(3)
    C2 0.0162(4) 0.0161(4) 0.0198(4) -0.0006(3) 0.0029(3) 0.0044(3)
    C3 0.0195(5) 0.0205(5) 0.0198(5) 0.0027(4) 0.0062(4) 0.0057(4)
    C4 0.0228(5) 0.0205(5) 0.0160(4) 0.0024(4) 0.0045(4) 0.0014(4)
    C5 0.0199(5) 0.0177(4) 0.0172(4) -0.0011(4) 0.0021(4) -0.0008(3)
    C6 0.0156(4) 0.0146(4) 0.0165(4) -0.0011(3) 0.0026(3) 0.0009(3)
    C7 0.0235(5) 0.0163(4) 0.0297(6) -0.0052(4) 0.0115(5) -0.0034(4)
    C8 0.0154(4) 0.0248(5) 0.0219(5) -0.0023(4) -0.0009(4) 0.0086(4)
    C9 0.0177(5) 0.0213(5) 0.0251(5) -0.0005(4) -0.0033(4) 0.0058(4)
    C10 0.0244(6) 0.0176(5) 0.0288(6) -0.0020(4) 0.0016(4) 0.0044(4)
    C11 0.0277(7) 0.0465(8) 0.0199(5) -0.0208(6) -0.0006(5) -0.0018(5)
    C12 0.0194(5) 0.0271(6) 0.0241(5) -0.0062(4) 0.0011(4) 0.0010(4)
    C13 0.0315(7) 0.0406(8) 0.0410(8) -0.0171(6) -0.0132(6) 0.0212(7)
    C14 0.0175(4) 0.0153(4) 0.0174(4) -0.0026(3) 0.0020(3) -0.0006(3)
    C15 0.0175(4) 0.0155(4) 0.0166(4) -0.0004(3) -0.0015(3) 0.0018(3)
    C16 0.0202(5) 0.0169(4) 0.0253(5) 0.0021(4) -0.0047(4) 0.0020(4)
    C17 0.0177(5) 0.0192(5) 0.0262(5) -0.0002(4) -0.0051(4) 0.0019(4)
    C18 0.0269(6) 0.0175(5) 0.0229(5) -0.0058(4) -0.0013(4) 0.0065(4)
    C19 0.0243(5) 0.0151(4) 0.0276(6) -0.0024(4) -0.0049(4) 0.0018(4)
    C20 0.0443(8) 0.0246(6) 0.0216(5) 0.0020(5) -0.0021(5) 0.0001(4)
_geom_special_details
;
 All s.u.'s (except the s.u. in the dihedral angle between two l.s. planes)
 are estimated using the full covariance matrix.  The cell s.u.'s are taken
 into account individually in the estimation of s.u.'s in distances, angles
 and torsion angles; correlations between s.u.'s in cell parameters are only
 used when they are defined by crystal symmetry.  An approximate (isotropic)
 treatment of cell s.u.'s is used for estimating s.u.'s involving l.s. planes.
;
loop_
    _geom_bond_atom_site_label_1
    _geom_bond_atom_site_label_2
    _geom_bond_site_symmetry_2
    _geom_bond_distance
    _geom_bond_publ_flag
    P1 F4 . 1.5870(9) ?
    P1 F3 . 1.5893(10) ?
    P1 F6 . 1.5942(10) ?
    P1 F1 . 1.6049(10) ?
    P1 F5 . 1.6081(11) ?
    P1 F2 . 1.6137(11) ?
    P2 F10B . 1.480(9) ?
    P2 F12B . 1.502(9) ?
    P2 F7A . 1.5544(19) ?
    P2 F8B . 1.569(9) ?
    P2 F9A . 1.5803(14) ?
    P2 F11A . 1.5838(16) ?
    P2 F8A . 1.5897(17) ?
    P2 F10A . 1.5935(13) ?
    P2 F11B . 1.599(10) ?
    P2 F7B . 1.607(7) ?
    P2 F12A . 1.6095(13) ?
    P2 F9B . 1.615(7) ?
    N1 C8 . 1.3292(15) ?
    N1 C9 . 1.3769(16) ?
    N1 C7 . 1.4630(15) ?
    N2 C8 . 1.3290(17) ?
    N2 C10 . 1.3735(18) ?
    N2 C11 . 1.4758(17) ?
    N3 C15 . 1.3297(14) ?
    N3 C16 . 1.3802(16) ?
    N3 C14 . 1.4652(15) ?
    N4 C15 . 1.3343(15) ?
    N4 C17 . 1.3793(16) ?
    N4 C18 . 1.4657(16) ?
    C1 C2 . 1.3936(16) ?
    C1 C6 . 1.4036(15) ?
    C1 C14 . 1.5132(15) ?
    C2 C3 . 1.3931(17) ?
    C2 H2A . 0.9300 ?
    C3 C4 . 1.3884(18) ?
    C3 H3A . 0.9300 ?
    C4 C5 . 1.3923(17) ?
    C4 H4A . 0.9300 ?
    C5 C6 . 1.3937(16) ?
    C5 H5A . 0.9300 ?
    C6 C7 . 1.5179(17) ?
    C7 H7A . 0.9700 ?
    C7 H7B . 0.9700 ?
    C8 H8A . 0.9300 ?
    C9 C10 . 1.3562(18) ?
    C9 H9A . 0.9300 ?
    C10 H10A . 0.9300 ?
    C11 C12 . 1.484(2) ?
    C11 H11A . 0.9700 ?
    C11 H11B . 0.9700 ?
    C12 C13 . 1.310(2) ?
    C12 H12A . 0.9300 ?
    C13 H13A . 0.9300 ?
    C13 H13B . 0.9300 ?
    C14 H14A . 0.9700 ?
    C14 H14B . 0.9700 ?
    C15 H15A . 0.9300 ?
    C16 C17 . 1.3564(17) ?
    C16 H16A . 0.9300 ?
    C17 H17A . 0.9300 ?
    C18 C19 . 1.4960(19) ?
    C18 H18A . 0.9700 ?
    C18 H18B . 0.9700 ?
    C19 C20 . 1.314(2) ?
    C19 H19A . 0.9300 ?
    C20 H20A . 0.9300 ?
    C20 H20B . 0.9300 ?
loop_
    _geom_angle_atom_site_label_1
    _geom_angle_atom_site_label_2
    _geom_angle_atom_site_label_3
    _geom_angle_site_symmetry_1
    _geom_angle_site_symmetry_3
    _geom_angle
    _geom_angle_publ_flag
    F4 P1 F3 . . 90.88(6) ?
    F4 P1 F6 . . 90.95(6) ?
    F3 P1 F6 . . 89.82(6) ?
    F4 P1 F1 . . 178.35(7) ?
    F3 P1 F1 . . 90.66(7) ?
    F6 P1 F1 . . 89.64(7) ?
    F4 P1 F5 . . 90.27(6) ?
    F3 P1 F5 . . 89.73(6) ?
    F6 P1 F5 . . 178.71(6) ?
    F1 P1 F5 . . 89.15(7) ?
    F4 P1 F2 . . 89.10(6) ?
    F3 P1 F2 . . 179.59(7) ?
    F6 P1 F2 . . 89.77(7) ?
    F1 P1 F2 . . 89.37(7) ?
    F5 P1 F2 . . 90.68(7) ?
    F10B P2 F12B . . 104.3(5) ?
    F10B P2 F7A . . 120.8(4) ?
    F12B P2 F7A . . 81.8(3) ?
    F10B P2 F8B . . 97.6(6) ?
    F12B P2 F8B . . 99.3(5) ?
    F7A P2 F8B . . 140.3(4) ?
    F10B P2 F9A . . 144.9(4) ?
    F12B P2 F9A . . 88.4(4) ?
    F7A P2 F9A . . 93.11(16) ?
    F8B P2 F9A . . 47.5(4) ?
    F10B P2 F11A . . 85.7(4) ?
    F12B P2 F11A . . 165.4(3) ?
    F7A P2 F11A . . 83.93(18) ?
    F8B P2 F11A . . 89.8(4) ?
    F9A P2 F11A . . 89.34(9) ?
    F10B P2 F8A . . 57.0(4) ?
    F12B P2 F8A . . 99.6(3) ?
    F7A P2 F8A . . 177.58(17) ?
    F9A P2 F8A . . 88.93(15) ?
    F11A P2 F8A . . 94.79(16) ?
    F12B P2 F10A . . 92.3(3) ?
    F7A P2 F10A . . 88.43(15) ?
    F8B P2 F10A . . 130.9(4) ?
    F9A P2 F10A . . 178.41(13) ?
    F11A P2 F10A . . 90.41(9) ?
    F8A P2 F10A . . 89.52(14) ?
    F10B P2 F11B . . 77.5(5) ?
    F12B P2 F11B . . 174.7(5) ?
    F7A P2 F11B . . 101.7(3) ?
    F8B P2 F11B . . 75.5(5) ?
    F9A P2 F11B . . 87.4(4) ?
    F8A P2 F11B . . 77.1(3) ?
    F10A P2 F11B . . 91.9(4) ?
    F10B P2 F7B . . 91.2(5) ?
    F12B P2 F7B . . 77.3(4) ?
    F8B P2 F7B . . 171.1(5) ?
    F9A P2 F7B . . 123.7(3) ?
    F11A P2 F7B . . 92.0(3) ?
    F8A P2 F7B . . 146.7(3) ?
    F10A P2 F7B . . 57.8(3) ?
    F11B P2 F7B . . 107.7(4) ?
    F10B P2 F12A . . 92.9(4) ?
    F7A P2 F12A . . 96.31(15) ?
    F8B P2 F12A . . 91.0(4) ?
    F9A P2 F12A . . 92.16(7) ?
    F11A P2 F12A . . 178.46(10) ?
    F8A P2 F12A . . 84.92(12) ?
    F10A P2 F12A . . 88.08(7) ?
    F11B P2 F12A . . 162.0(3) ?
    F7B P2 F12A . . 87.4(3) ?
    F10B P2 F9B . . 175.4(5) ?
    F12B P2 F9B . . 71.5(4) ?
    F7A P2 F9B . . 57.3(3) ?
    F8B P2 F9B . . 85.1(5) ?
    F11A P2 F9B . . 98.1(3) ?
    F8A P2 F9B . . 125.0(3) ?
    F10A P2 F9B . . 143.2(3) ?
    F11B P2 F9B . . 106.8(4) ?
    F7B P2 F9B . . 86.0(4) ?
    F12A P2 F9B . . 83.3(3) ?
    C8 N1 C9 . . 108.77(10) ?
    C8 N1 C7 . . 126.00(11) ?
    C9 N1 C7 . . 125.19(11) ?
    C8 N2 C10 . . 108.81(10) ?
    C8 N2 C11 . . 125.47(13) ?
    C10 N2 C11 . . 125.68(13) ?
    C15 N3 C16 . . 108.80(10) ?
    C15 N3 C14 . . 125.17(10) ?
    C16 N3 C14 . . 126.03(10) ?
    C15 N4 C17 . . 108.63(10) ?
    C15 N4 C18 . . 125.89(11) ?
    C17 N4 C18 . . 125.46(10) ?
    C2 C1 C6 . . 119.38(10) ?
    C2 C1 C14 . . 122.12(10) ?
    C6 C1 C14 . . 118.50(10) ?
    C3 C2 C1 . . 120.81(11) ?
    C3 C2 H2A . . 119.6 ?
    C1 C2 H2A . . 119.6 ?
    C4 C3 C2 . . 119.76(11) ?
    C4 C3 H3A . . 120.1 ?
    C2 C3 H3A . . 120.1 ?
    C3 C4 C5 . . 119.85(11) ?
    C3 C4 H4A . . 120.1 ?
    C5 C4 H4A . . 120.1 ?
    C4 C5 C6 . . 120.74(11) ?
    C4 C5 H5A . . 119.6 ?
    C6 C5 H5A . . 119.6 ?
    C5 C6 C1 . . 119.47(10) ?
    C5 C6 C7 . . 121.16(10) ?
    C1 C6 C7 . . 119.35(10) ?
    N1 C7 C6 . . 112.31(10) ?
    N1 C7 H7A . . 109.1 ?
    C6 C7 H7A . . 109.1 ?
    N1 C7 H7B . . 109.1 ?
    C6 C7 H7B . . 109.1 ?
    H7A C7 H7B . . 107.9 ?
    N2 C8 N1 . . 108.53(11) ?
    N2 C8 H8A . . 125.7 ?
    N1 C8 H8A . . 125.7 ?
    C10 C9 N1 . . 106.84(11) ?
    C10 C9 H9A . . 126.6 ?
    N1 C9 H9A . . 126.6 ?
    C9 C10 N2 . . 107.04(11) ?
    C9 C10 H10A . . 126.5 ?
    N2 C10 H10A . . 126.5 ?
    N2 C11 C12 . . 112.51(11) ?
    N2 C11 H11A . . 109.1 ?
    C12 C11 H11A . . 109.1 ?
    N2 C11 H11B . . 109.1 ?
    C12 C11 H11B . . 109.1 ?
    H11A C11 H11B . . 107.8 ?
    C13 C12 C11 . . 124.08(16) ?
    C13 C12 H12A . . 118.0 ?
    C11 C12 H12A . . 118.0 ?
    C12 C13 H13A . . 120.0 ?
    C12 C13 H13B . . 120.0 ?
    H13A C13 H13B . . 120.0 ?
    N3 C14 C1 . . 113.10(9) ?
    N3 C14 H14A . . 109.0 ?
    C1 C14 H14A . . 109.0 ?
    N3 C14 H14B . . 109.0 ?
    C1 C14 H14B . . 109.0 ?
    H14A C14 H14B . . 107.8 ?
    N3 C15 N4 . . 108.57(10) ?
    N3 C15 H15A . . 125.7 ?
    N4 C15 H15A . . 125.7 ?
    C17 C16 N3 . . 106.94(11) ?
    C17 C16 H16A . . 126.5 ?
    N3 C16 H16A . . 126.5 ?
    C16 C17 N4 . . 107.06(10) ?
    C16 C17 H17A . . 126.5 ?
    N4 C17 H17A . . 126.5 ?
    N4 C18 C19 . . 113.13(10) ?
    N4 C18 H18A . . 109.0 ?
    C19 C18 H18A . . 109.0 ?
    N4 C18 H18B . . 109.0 ?
    C19 C18 H18B . . 109.0 ?
    H18A C18 H18B . . 107.8 ?
    C20 C19 C18 . . 126.33(12) ?
    C20 C19 H19A . . 116.8 ?
    C18 C19 H19A . . 116.8 ?
    C19 C20 H20A . . 120.0 ?
    C19 C20 H20B . . 120.0 ?
    H20A C20 H20B . . 120.0 ?
loop_
    _geom_torsion_atom_site_label_1
    _geom_torsion_atom_site_label_2
    _geom_torsion_atom_site_label_3
    _geom_torsion_atom_site_label_4
    _geom_torsion_site_symmetry_1
    _geom_torsion_site_symmetry_2
    _geom_torsion_site_symmetry_3
    _geom_torsion_site_symmetry_4
    _geom_torsion
    _geom_torsion_publ_flag
    C6 C1 C2 C3 . . . . -0.28(17) ?
    C14 C1 C2 C3 . . . . 179.80(11) ?
    C1 C2 C3 C4 . . . . 0.05(18) ?
    C2 C3 C4 C5 . . . . 0.21(18) ?
    C3 C4 C5 C6 . . . . -0.24(19) ?
    C4 C5 C6 C1 . . . . 0.01(18) ?
    C4 C5 C6 C7 . . . . 178.37(12) ?
    C2 C1 C6 C5 . . . . 0.25(17) ?
    C14 C1 C6 C5 . . . . -179.82(10) ?
    C2 C1 C6 C7 . . . . -178.15(11) ?
    C14 C1 C6 C7 . . . . 1.78(16) ?
    C8 N1 C7 C6 . . . . -103.72(15) ?
    C9 N1 C7 C6 . . . . 73.79(16) ?
    C5 C6 C7 N1 . . . . 20.64(18) ?
    C1 C6 C7 N1 . . . . -161.00(11) ?
    C10 N2 C8 N1 . . . . 0.45(15) ?
    C11 N2 C8 N1 . . . . 178.44(12) ?
    C9 N1 C8 N2 . . . . 0.16(15) ?
    C7 N1 C8 N2 . . . . 178.01(11) ?
    C8 N1 C9 C10 . . . . -0.71(15) ?
    C7 N1 C9 C10 . . . . -178.59(12) ?
    N1 C9 C10 N2 . . . . 0.96(15) ?
    C8 N2 C10 C9 . . . . -0.89(16) ?
    C11 N2 C10 C9 . . . . -178.88(13) ?
    C8 N2 C11 C12 . . . . -92.85(18) ?
    C10 N2 C11 C12 . . . . 84.81(19) ?
    N2 C11 C12 C13 . . . . -125.16(17) ?
    C15 N3 C14 C1 . . . . 101.58(13) ?
    C16 N3 C14 C1 . . . . -77.92(15) ?
    C2 C1 C14 N3 . . . . -2.85(15) ?
    C6 C1 C14 N3 . . . . 177.22(10) ?
    C16 N3 C15 N4 . . . . 0.08(14) ?
    C14 N3 C15 N4 . . . . -179.49(10) ?
    C17 N4 C15 N3 . . . . 0.09(14) ?
    C18 N4 C15 N3 . . . . -178.87(11) ?
    C15 N3 C16 C17 . . . . -0.22(15) ?
    C14 N3 C16 C17 . . . . 179.35(11) ?
    N3 C16 C17 N4 . . . . 0.26(15) ?
    C15 N4 C17 C16 . . . . -0.22(15) ?
    C18 N4 C17 C16 . . . . 178.74(12) ?
    C15 N4 C18 C19 . . . . 112.08(14) ?
    C17 N4 C18 C19 . . . . -66.71(17) ?
    N4 C18 C19 C20 . . . . -5.5(2) ?
loop_
    _geom_hbond_atom_site_label_D
    _geom_hbond_atom_site_label_H
    _geom_hbond_atom_site_label_A
    _geom_hbond_site_symmetry_A
    _geom_hbond_distance_DH
    _geom_hbond_distance_HA
    _geom_hbond_distance_DA
    _geom_hbond_angle_DHA
    _geom_hbond_publ_flag
    C4 H4A F5 2_765 0.93 2.44 3.2625(17) 148 yes
    C9 H9A F8A 1_655 0.93 2.38 3.303(3) 171 yes
    C10 H10A F2 1_545 0.93 2.47 3.2429(18) 141 yes
    C14 H14A F3 . 0.97 2.41 3.3065(16) 154 yes
    C14 H14B F9A 1_655 0.97 2.42 3.224(2) 140 yes
    C15 H15A F5 . 0.93 2.51 3.2100(15) 132 yes
    C17 H17A F12A 2_766 0.93 2.42 3.279(2) 154 yes
    C18 H18B F1 1_655 0.97 2.55 3.349(2) 140 yes
    C19 H19A F12A 1_665 0.93 2.50 3.364(2) 155 yes
    C20 H20A F8A 2_666 0.93 2.40 3.158(3) 139 yes
    C20 H20B F1 2_776 0.93 2.45 3.267(2) 146 yes
