# Supplementary material for: 3,3′-Diallyl-1,1′-[o-phenyl­enebis(methyl­ene)]diimidazol-3-ium bis­(hexa­fluoro­phosphate)
Source: Acta Crystallogr Sect E Struct Rep Online. 2011 Aug 31;67(Pt 9):o2529–30. doi: 10.1107/S160053681103474X (PMC3200788; doi:10.1107/S160053681103474X)
Supplement: Supplementary file 2 [file e-67-o2529-Isup2.hkl]

#
# h,k,l, Fc-squared, Fo-squared, sigma(Fo-squared) and status flag
#
data_I
_shelx_title ' oallylm in P-1 (100K)'
_shelx_refln_list_code          4
_shelx_F_calc_maximum      106.99
_exptl_crystal_F_000       620.00
_reflns_d_resolution_high  0.6186
 
loop_
 _symmetry_equiv_pos_as_xyz
 'x, y, z'
 '-x, -y, -z'
 
_cell_length_a     7.3151
_cell_length_b    12.4913
_cell_length_c    13.8569
_cell_angle_alpha 101.810
_cell_angle_beta   94.603
_cell_angle_gamma  91.424
 
_shelx_F_squared_multiplier     1.000
 
loop_
 _refln_index_h
 _refln_index_k
 _refln_index_l
 _refln_F_squared_calc
 _refln_F_squared_meas
 _refln_F_squared_sigma
 _refln_observed_status
   1   0   0      741.65      766.26      9.83 o
   2   0   0        1.35        1.85      0.28 o
   3   0   0      787.07      706.34     12.00 o
   4   0   0     1632.24     1393.71     14.28 o
   5   0   0      157.23      144.41      2.47 o
   6   0   0      796.32      851.89      9.11 o
   7   0   0       72.47       55.20      1.35 o
   8   0   0      104.49       93.92      3.38 o
   9   0   0      501.62      501.62     10.95 o
 -10   1   0        0.47        1.75      1.75 o
  -9   1   0      126.77      125.80      4.27 o
  -8   1   0      205.40      166.27      4.71 o
  -7   1   0       18.51       16.75      1.55 o
  -6   1   0      365.80      394.94      5.79 o
  -5   1   0     4422.95     4334.22     68.25 o
  -4   1   0     2666.31     2597.44     33.25 o
  -2   1   0     1537.67     1597.04     19.91 o
  -1   1   0        0.37        3.30      0.31 o
   2   1   0       78.49       71.41      1.21 o
   3   1   0       41.85      114.37      2.57 o
   4   1   0     5176.75     5137.73     52.23 o
   5   1   0     2903.18     2820.40     28.61 o
   6   1   0        7.49       10.25      0.67 o
   7   1   0       72.29       73.29      1.55 o
   8   1   0      136.59      127.93      3.75 o
   9   1   0      101.95      105.58      3.98 o
 -11   2   0        0.03        0.27      2.10 o
 -10   2   0        6.09        6.79      0.86 o
  -9   2   0      416.17      398.89      5.44 o
  -8   2   0      777.83      736.31     13.47 o
  -7   2   0       14.46        3.64      1.39 o
  -6   2   0      116.63      106.62      1.44 o
  -5   2   0     1401.53     1479.32     12.75 o
  -4   2   0      140.90      142.85      1.48 o
  -3   2   0      515.48      469.78      6.19 o
  -2   2   0      798.95      762.92     13.39 o
  -1   2   0     5109.37     5134.38     64.66 o
   2   2   0      135.96      111.24      1.64 o
   3   2   0      346.99      387.85      4.17 o
   4   2   0     1615.35     1409.85     17.61 o
   5   2   0       15.96       24.85      0.86 o
   6   2   0      133.33      145.58      2.12 o
   7   2   0      263.97      255.09      4.63 o
   8   2   0        8.33        4.40      0.96 o
 -11   3   0        0.00       -0.68      0.99 o
 -10   3   0       10.15       13.83      2.19 o
  -9   3   0       42.62       42.49      1.43 o
  -8   3   0      556.90      528.17      6.97 o
  -7   3   0      172.18      148.87      2.39 o
  -6   3   0       82.69       61.35      1.59 o
  -5   3   0      824.01      882.92     14.13 o
  -4   3   0     6940.91     7359.61     72.73 o
  -3   3   0       32.85       25.54      0.83 o
  -2   3   0     1055.27     1244.73     15.78 o
  -1   3   0       58.21       46.74      2.80 o
   0   3   0     4417.46     4150.62     42.86 o
   1   3   0     1592.08     1667.32     21.45 o
   2   3   0      507.37      489.12      8.90 o
   3   3   0     2595.53     2443.44     18.26 o
   4   3   0        3.79        4.52      0.33 o
   5   3   0     1177.40     1176.83     10.23 o
   6   3   0       43.47       53.09      1.24 o
   7   3   0        6.53       12.63      1.57 o
   8   3   0        0.79        1.85      1.28 o
   9   3   0      158.47      178.12      4.87 o
 -11   4   0       17.03       16.24      1.38 o
 -10   4   0        5.56        3.24      0.86 o
  -9   4   0       82.89       83.29      1.71 o
  -8   4   0      235.45      247.19      3.72 o
  -7   4   0       15.03       15.07      0.86 o
  -6   4   0        6.77       11.62      0.73 o
  -5   4   0        0.37        0.08      0.59 o
  -4   4   0       12.99       23.02      0.93 o
  -3   4   0     1027.56     1163.21     21.86 o
  -2   4   0      585.44      567.48     28.24 o
  -1   4   0     1226.11     1117.37     10.59 o
   0   4   0      551.03      561.02      5.90 o
   1   4   0        2.82        1.07      0.28 o
   2   4   0     1514.26     1356.54     17.32 o
   3   4   0     5085.92     5184.39     43.48 o
   4   4   0      821.46      900.92     31.75 o
   5   4   0        0.47        4.06      1.08 o
   6   4   0       22.41       48.47      1.02 o
   7   4   0       89.10       78.90      3.75 o
   8   4   0       91.62      109.15      2.35 o
   9   4   0       34.18       32.02      2.36 o
 -11   5   0        5.10        3.41      1.29 o
 -10   5   0       25.27       33.57      1.49 o
  -9   5   0        1.94        5.24      0.96 o
  -8   5   0      170.49      170.45      2.90 o
  -7   5   0       56.64       58.41      1.54 o
  -6   5   0       73.29       62.15      1.59 o
  -5   5   0      108.11      104.60      2.92 o
  -4   5   0      560.45      618.98     11.42 o
  -3   5   0      124.11      152.08      3.03 o
  -2   5   0     2644.81     2526.54     43.81 o
  -1   5   0        0.37       -0.20      0.20 o
   0   5   0       13.32       48.56      0.59 o
   1   5   0        0.22       -0.02      0.20 o
   2   5   0     1802.97     2225.37     15.38 o
   3   5   0     2181.29     1977.83     20.10 o
   4   5   0      503.52      574.61     14.11 o
   5   5   0      203.75      233.41      2.70 o
   6   5   0      741.19      753.39      9.18 o
   7   5   0       17.70       23.29      1.08 o
   8   5   0       10.16        7.96      0.85 o
   9   5   0      157.10      178.69      2.92 o
  10   5   0        5.23        5.55      0.97 o
 -11   6   0        0.06       -0.28      1.40 o
 -10   6   0        0.13       -0.37      1.06 o
  -9   6   0       26.07       24.73      1.25 o
  -8   6   0      328.27      340.08      4.25 o
  -7   6   0       76.20       76.59      1.82 o
  -6   6   0      154.66      143.77      2.50 o
  -5   6   0        6.85        4.45      0.62 o
  -4   6   0      706.28      765.32      7.97 o
  -3   6   0      590.23      618.93      5.00 o
  -2   6   0        1.66        1.61      0.21 o
  -1   6   0     1763.53     1609.33     16.31 o
   0   6   0        1.30        0.27      0.22 o
   1   6   0     1911.25     2031.32     12.21 o
   2   6   0      875.23      954.95      6.73 o
   3   6   0     2562.49     2543.24     32.37 o
   4   6   0       10.25       16.58      1.40 o
   5   6   0      312.27      357.69      8.97 o
   6   6   0       91.50      102.69      1.97 o
   7   6   0       18.64       15.84      0.96 o
   8   6   0        1.21        1.61      0.83 o
   9   6   0        4.44        4.97      1.01 o
  10   6   0      251.10      267.75      4.14 o
  11   6   0      110.13      131.82      3.12 o
 -11   7   0        2.20        1.21      1.46 o
 -10   7   0       53.98       54.26      2.46 o
  -9   7   0        3.44        2.69      0.95 o
  -8   7   0        4.25        2.81      1.30 o
  -7   7   0       62.81       55.65      1.46 o
  -6   7   0       92.98       92.35      2.13 o
  -5   7   0        3.87        4.10      0.62 o
  -4   7   0       15.05       11.30      0.86 o
  -3   7   0      657.39      681.87      5.03 o
  -2   7   0     1976.50     1859.60     11.29 o
  -1   7   0       62.74      129.71      1.10 o
   0   7   0       14.55       20.79      0.50 o
   1   7   0      536.55      597.41      3.54 o
   2   7   0      197.92      170.85      1.44 o
   3   7   0      179.57      177.62      4.16 o
   4   7   0       96.31       77.09      2.10 o
   5   7   0     1267.44     1284.28     17.14 o
   6   7   0       99.51      104.63      2.08 o
   7   7   0        7.18        4.58      0.85 o
   8   7   0       51.17       57.70      2.96 o
   9   7   0       35.79       34.77      1.60 o
  10   7   0        2.12        0.63      1.10 o
 -10   8   0        7.33        9.67      1.65 o
  -9   8   0        0.04       -0.54      0.94 o
  -8   8   0      268.55      269.57      3.71 o
  -7   8   0        6.41        4.10      0.79 o
  -6   8   0        0.78        0.83      0.70 o
  -5   8   0       46.12       41.58      1.38 o
  -4   8   0       14.48       11.56      0.57 o
  -3   8   0      370.08      429.61      4.35 o
  -2   8   0     1877.80     1954.69     11.17 o
  -1   8   0       84.49       79.36      1.10 o
   0   8   0       93.94      115.91      1.06 o
   1   8   0     2054.97     2038.93     11.03 o
   2   8   0      744.32      772.27      7.40 o
   3   8   0       45.15       28.66      0.72 o
   4   8   0       47.92       49.46      1.07 o
   5   8   0      205.45      195.94      2.36 o
   6   8   0       20.54       24.98      1.31 o
   7   8   0      509.04      502.53      6.73 o
   8   8   0        0.03       -0.58      1.28 o
   9   8   0       36.73       38.38      1.80 o
  10   8   0      131.21      140.80      2.93 o
 -10   9   0       83.00       77.24      2.97 o
  -9   9   0        0.93        0.90      1.15 o
  -8   9   0       42.31       35.78      1.54 o
  -7   9   0      168.42      156.43      2.58 o
  -6   9   0      140.46      135.45      2.28 o
  -5   9   0        2.81        2.67      0.74 o
  -4   9   0      860.24      839.30      6.23 o
  -3   9   0      320.61      316.91      2.62 o
  -2   9   0       60.90       56.40      0.63 o
  -1   9   0       94.32       91.32      0.88 o
   0   9   0      368.62      363.08      2.33 o
   1   9   0      440.71      492.47      2.88 o
   2   9   0     1351.03     1349.25      8.82 o
   3   9   0      649.94      652.19      5.73 o
   4   9   0      949.89      906.96      9.12 o
   5   9   0      455.57      466.71      7.58 o
   6   9   0      553.09      568.32      7.50 o
   7   9   0      158.82      168.94      3.14 o
   8   9   0       13.11       12.33      1.85 o
   9   9   0       52.39       59.21      2.16 o
  10   9   0       10.49        9.58      1.38 o
 -10  10   0       43.47       38.15      2.63 o
  -9  10   0       85.94      103.49      2.70 o
  -8  10   0        1.99        1.87      1.08 o
  -7  10   0      168.26      171.55      2.80 o
  -6  10   0        2.06        0.66      1.41 o
  -5  10   0       12.93        9.93      0.88 o
  -4  10   0       65.03       59.34      1.08 o
  -3  10   0      150.91      151.98      1.72 o
  -2  10   0     1002.80     1003.12      6.33 o
  -1  10   0      367.50      344.02      2.42 o
   0  10   0      631.34      596.96      3.67 o
   1  10   0      601.94      626.48      3.82 o
   2  10   0     1057.38     1143.48      8.13 o
   3  10   0      136.04      130.58      1.33 o
   4  10   0       29.03       29.36      1.09 o
   5  10   0      227.37      229.32      3.55 o
   6  10   0        3.38        4.21      1.13 o
   7  10   0       39.92       43.72      1.86 o
   8  10   0       51.75       56.18      2.09 o
   9  10   0        4.22        5.52      1.30 o
 -10  11   0       19.72       15.22      2.09 o
  -9  11   0        4.96        6.13      1.85 o
  -8  11   0       11.41        8.94      1.39 o
  -7  11   0        1.39        2.13      1.17 o
  -6  11   0      410.90      395.90      4.96 o
  -5  11   0       61.35       62.75      1.66 o
  -4  11   0      619.08      616.08      6.32 o
  -3  11   0      658.95      641.82      6.95 o
  -2  11   0       80.59       91.69      0.99 o
  -1  11   0       93.60       89.89      0.98 o
   0  11   0        4.09        3.17      0.76 o
   1  11   0      508.90      466.50      3.13 o
   2  11   0      431.21      387.50      3.11 o
   3  11   0      438.54      413.33      3.27 o
   4  11   0      111.99      111.06      1.69 o
   5  11   0      202.56      198.12      2.67 o
   6  11   0      528.45      515.97      7.13 o
   7  11   0      120.09      126.55      3.55 o
   8  11   0        0.51        2.05      1.25 o
   9  11   0       23.02       23.47      1.71 o
  -9  12   0       35.04       39.33      2.84 o
  -8  12   0       56.66       62.80      2.29 o
  -7  12   0       92.19       93.64      2.21 o
  -6  12   0       18.21       17.31      1.21 o
  -5  12   0      181.07      163.64      3.35 o
  -4  12   0      182.90      172.59      1.99 o
  -3  12   0       29.06       24.98      0.86 o
  -2  12   0      330.57      340.21      2.67 o
  -1  12   0      331.68      325.10      2.59 o
   0  12   0      546.92      547.19      3.93 o
   1  12   0       53.65       55.06      0.84 o
   2  12   0      143.54      156.36      1.78 o
   3  12   0       77.50       70.50      1.03 o
   4  12   0       15.05       21.66      0.93 o
   5  12   0       75.68       77.45      1.52 o
   6  12   0       21.71       21.77      1.54 o
   7  12   0        3.91        2.13      1.27 o
   8  12   0       34.70       51.32      2.18 o
   9  12   0       16.24       20.77      1.72 o
  -9  13   0        3.41        4.03      1.95 o
  -8  13   0        0.31        1.25      1.85 o
  -7  13   0        0.17       -0.42      1.24 o
  -6  13   0       45.67       49.63      2.90 o
  -5  13   0      194.88      166.57      2.36 o
  -4  13   0      104.31      108.94      1.58 o
  -3  13   0       34.05       32.71      1.10 o
  -2  13   0      432.67      472.98      3.57 o
  -1  13   0      276.79      272.19      2.69 o
   0  13   0       94.53      122.97      1.41 o
   1  13   0       88.91       77.96      2.58 o
   2  13   0        3.16        1.92      0.56 o
   3  13   0        8.32        4.54      0.53 o
   4  13   0      137.43      123.31      1.95 o
   5  13   0       61.22       60.23      2.28 o
   6  13   0        9.14        6.09      1.15 o
   7  13   0        5.13        3.63      1.20 o
   8  13   0       27.40       20.73      1.74 o
  -8  14   0      103.55      101.65      3.80 o
  -7  14   0       25.11       33.43      3.94 o
  -6  14   0        8.30       11.10      1.05 o
  -5  14   0       16.37       11.93      0.73 o
  -4  14   0        0.11       -0.71      0.71 o
  -3  14   0        0.73        5.23      0.76 o
  -2  14   0       52.58       73.41      1.27 o
  -1  14   0      572.97      595.32      5.16 o
   0  14   0       17.34       13.56      0.70 o
   1  14   0        5.37        0.53      0.67 o
   2  14   0      113.89      106.68      1.56 o
   3  14   0       28.08       29.32      1.11 o
   4  14   0       60.37       75.79      1.63 o
   5  14   0       24.06       23.60      1.11 o
   6  14   0      218.40      231.07      3.62 o
   7  14   0       20.40       21.28      1.79 o
  -8  15   0        0.86       -2.01      2.01 o
  -7  15   0       60.08       78.06      3.55 o
  -6  15   0       43.29       41.78      1.72 o
  -5  15   0      138.63      127.32      1.67 o
  -4  15   0        6.95        3.09      1.01 o
  -3  15   0      101.19       81.95      1.89 o
  -2  15   0       81.25       56.95      1.18 o
  -1  15   0       55.33       60.94      1.20 o
   0  15   0        2.00       -0.17      0.58 o
   1  15   0       36.32       39.43      1.28 o
   2  15   0        4.48        5.56      0.78 o
   3  15   0       58.81       61.61      1.25 o
   4  15   0      222.88      250.85      3.16 o
   5  15   0       35.96       36.88      1.45 o
   6  15   0       55.51       52.37      1.43 o
   7  15   0        0.20        1.58      1.51 o
  -7  16   0        0.33       -1.39      1.39 o
  -6  16   0        0.48       -0.59      1.87 o
  -5  16   0        0.05        0.11      0.68 o
  -4  16   0       10.06        7.44      1.05 o
  -3  16   0       70.05       81.73      1.96 o
  -2  16   0       20.18       41.26      1.20 o
  -1  16   0        0.06        0.52      0.69 o
   0  16   0       46.80       40.05      1.36 o
   1  16   0       11.31       13.98      1.14 o
   2  16   0       17.04       18.22      1.01 o
   3  16   0        0.66        0.26      0.69 o
   4  16   0      104.07       95.60      1.99 o
   5  16   0       22.31       23.90      1.25 o
   6  16   0        1.71        1.40      1.48 o
  -6  17   0        0.52        2.25      2.02 o
  -5  17   0      120.38      111.63      4.04 o
  -4  17   0        4.86        5.50      1.21 o
  -3  17   0        2.38        1.07      1.30 o
  -2  17   0       82.81       86.47      1.92 o
  -1  17   0      119.08      132.96      1.98 o
   0  17   0       73.97       72.49      2.13 o
   1  17   0        0.55        0.81      1.02 o
   2  17   0       56.33       59.04      1.79 o
   3  17   0       98.99      101.23      3.19 o
   4  17   0      103.55      112.05      4.25 o
   5  17   0      104.45      109.11      2.43 o
  -5  18   0       10.81       10.17      2.27 o
  -4  18   0       24.55       17.57      1.88 o
  -3  18   0        0.35       -0.21      1.16 o
  -2  18   0        0.56        0.19      0.98 o
  -1  18   0        0.03        0.07      0.91 o
   0  18   0       11.44       12.86      1.23 o
   1  18   0       77.67       79.75      2.49 o
   2  18   0        2.57        1.98      1.10 o
   3  18   0       30.71       30.64      2.69 o
   4  18   0        9.00       10.03      1.60 o
  -3  19   0       33.96       43.64      1.72 o
  -2  19   0        4.48        3.72      1.11 o
  -1  19   0       40.94       39.46      1.60 o
   0  19   0       16.05       18.26      1.26 o
   1  19   0        1.28        1.98      1.38 o
   2  19   0        0.00        0.45      1.23 o
  -3 -19   1       18.06       17.74      2.51 o
  -2 -19   1        8.19        6.61      1.61 o
  -1 -19   1       31.56       43.56      3.49 o
   0 -19   1        2.56        0.10      1.03 o
   1 -19   1        8.01        8.89      1.09 o
   2 -19   1       85.07       79.57      2.08 o
   3 -19   1        0.05        0.27      1.09 o
   4 -19   1        3.85        3.56      2.07 o
  -4 -18   1       67.68       77.46      4.12 o
  -3 -18   1       16.66       14.43      2.29 o
  -2 -18   1        2.91        3.50      1.12 o
  -1 -18   1        4.54        5.09      1.19 o
   0 -18   1        6.97        7.97      1.11 o
   1 -18   1       33.03       33.48      1.25 o
   2 -18   1       28.11       25.97      1.32 o
   3 -18   1       16.77       20.09      1.50 o
   4 -18   1       10.74       12.54      1.39 o
   5 -18   1        0.65       -0.25      1.94 o
  -5 -17   1       38.78       36.82      1.69 o
  -4 -17   1        2.08        2.09      1.04 o
  -3 -17   1        3.59        3.60      1.22 o
  -2 -17   1       85.78       92.87      2.20 o
  -1 -17   1       94.82       98.65      2.20 o
   0 -17   1      157.26      162.59      2.43 o
   1 -17   1       28.69       36.21      1.25 o
   2 -17   1        8.19       10.85      1.08 o
   3 -17   1       81.21       88.24      2.39 o
   4 -17   1        6.28        2.53      1.73 o
   5 -17   1       46.21       42.08      3.01 o
   6 -17   1        1.66        1.56      1.98 o
  -6 -16   1        0.15        0.42      2.71 o
  -5 -16   1       92.99       95.57      1.99 o
  -4 -16   1      120.09      117.51      2.61 o
  -3 -16   1       10.34       12.71      1.01 o
  -2 -16   1       12.60       11.93      0.93 o
  -1 -16   1       27.55       35.94      1.52 o
   0 -16   1        0.59       -0.03      0.77 o
   1 -16   1        0.08       -0.62      0.62 o
   2 -16   1       53.34       77.59      1.47 o
   3 -16   1       84.22       93.47      2.05 o
   4 -16   1       10.38       10.06      1.10 o
   5 -16   1        0.96        0.11      0.90 o
   6 -16   1        3.91        4.25      1.65 o
   7 -16   1        0.51        2.77      1.71 o
  -7 -15   1        0.39       -0.46      1.40 o
  -6 -15   1       40.49       45.37      1.25 o
  -5 -15   1      113.91      125.14      2.87 o
  -4 -15   1        2.18        2.98      0.90 o
  -3 -15   1        0.80        0.46      0.61 o
  -2 -15   1        5.68        4.87      0.79 o
  -1 -15   1       13.17        8.25      0.95 o
   0 -15   1       27.48       18.69      0.79 o
   1 -15   1       40.13       31.11      0.97 o
   2 -15   1       29.84       33.42      1.02 o
   3 -15   1      273.16      311.06      4.06 o
   4 -15   1        4.11        2.68      0.93 o
   5 -15   1       69.05       63.94      1.23 o
   6 -15   1       38.12       39.77      1.69 o
   7 -15   1        7.64        5.87      2.09 o
   8 -15   1        7.83        9.25      2.20 o
  -8 -14   1       61.04       63.63      2.57 o
  -7 -14   1       28.05       32.42      1.92 o
  -6 -14   1       15.56       13.12      1.32 o
  -5 -14   1      171.67      159.82      2.34 o
  -4 -14   1       40.73       45.64      1.38 o
  -3 -14   1      112.90      122.38      1.61 o
  -2 -14   1      105.81       95.67      1.45 o
  -1 -14   1      156.08      128.88      1.90 o
   0 -14   1        1.95       -0.38      0.54 o
   1 -14   1        2.48        2.52      0.72 o
   2 -14   1      136.62       95.53      1.66 o
   3 -14   1       62.94       62.28      2.13 o
   4 -14   1      238.34      217.20      5.09 o
   5 -14   1       55.02       53.78      1.18 o
   6 -14   1        4.03        3.21      0.96 o
   7 -14   1        8.37        9.31      1.48 o
   8 -14   1       59.66       67.16      3.29 o
  -8 -13   1       13.78       13.36      1.62 o
  -7 -13   1       45.31       31.13      2.30 o
  -6 -13   1        4.26        1.58      1.06 o
  -5 -13   1       17.94       17.81      0.95 o
  -4 -13   1        5.06        5.58      0.83 o
  -3 -13   1       72.66       64.63      1.13 o
  -2 -13   1        6.09        7.09      0.61 o
  -1 -13   1      166.47      174.30      2.20 o
   0 -13   1      538.00      456.69      3.40 o
   1 -13   1       17.57       18.51      0.74 o
   2 -13   1      288.71      274.52      2.30 o
   3 -13   1        5.15        3.24      0.84 o
   4 -13   1       19.79       17.78      0.80 o
   5 -13   1        0.79       -0.53      0.53 o
   6 -13   1       24.09       27.29      1.41 o
   7 -13   1        9.19        8.89      1.37 o
   8 -13   1       32.18       23.50      2.27 o
   9 -13   1       43.06       38.45      2.81 o
  -9 -12   1       13.49       13.71      1.56 o
  -8 -12   1       47.07       57.21      2.35 o
  -7 -12   1        7.42        4.67      1.15 o
  -6 -12   1        0.66        3.39      1.00 o
  -5 -12   1       58.99       54.21      1.33 o
  -4 -12   1      192.05      212.55      2.57 o
  -3 -12   1      159.76      130.83      1.69 o
  -2 -12   1        3.29        2.38      0.53 o
  -1 -12   1      671.36      658.23      4.29 o
   0 -12   1       35.43       40.93      0.80 o
   1 -12   1        6.91        6.09      0.53 o
   2 -12   1      178.99      206.25      1.83 o
   3 -12   1       37.60       36.49      1.19 o
   4 -12   1      204.67      190.10      2.10 o
   5 -12   1       85.27       65.93      2.22 o
   6 -12   1        8.30        7.93      1.06 o
   7 -12   1       50.51       52.63      1.77 o
   8 -12   1       14.09       14.97      1.57 o
   9 -12   1      100.77      102.21      3.66 o
  -9 -11   1       94.22      102.37      3.85 o
  -8 -11   1      144.77      145.48      3.10 o
  -7 -11   1       21.93       28.94      1.70 o
  -6 -11   1        0.04       -0.61      1.00 o
  -5 -11   1      165.28      123.80      1.79 o
  -4 -11   1       46.81       45.74      1.16 o
  -3 -11   1       48.29       54.50      0.87 o
  -2 -11   1      277.31      209.66      2.11 o
  -1 -11   1        3.95        3.96      0.43 o
   0 -11   1     1899.93     1918.11     11.05 o
   1 -11   1      927.60      907.04      6.25 o
   2 -11   1       33.52       28.38      0.64 o
   3 -11   1       22.73       13.78      0.63 o
   4 -11   1      141.98      133.43      1.64 o
   5 -11   1       69.89       68.31      3.04 o
   6 -11   1       19.86       22.08      1.90 o
   7 -11   1      146.00      150.20      2.65 o
   8 -11   1       14.61       19.26      1.85 o
   9 -11   1        1.74       -0.03      1.71 o
  10 -11   1       22.85       20.08      2.13 o
  -9 -10   1       33.68       33.27      1.85 o
  -8 -10   1      118.76      137.23      2.92 o
  -7 -10   1        0.59       -0.74      1.03 o
  -6 -10   1       37.90       38.07      1.65 o
  -5 -10   1      267.63      267.88      3.22 o
  -4 -10   1      665.90      625.86      6.56 o
  -3 -10   1       87.69       73.53      1.03 o
  -2 -10   1       89.12       65.61      1.05 o
  -1 -10   1       70.58       87.19      0.89 o
   0 -10   1     1104.18     1177.80      6.89 o
   1 -10   1       24.39       27.11      0.57 o
   2 -10   1      159.70      147.90      1.26 o
   3 -10   1        0.05        0.17      0.39 o
   4 -10   1      441.83      408.78      3.31 o
   5 -10   1        0.06        1.20      1.42 o
   6 -10   1       21.86       23.48      1.82 o
   7 -10   1       12.40        7.13      0.97 o
   8 -10   1      122.25      123.81      2.43 o
   9 -10   1       36.38       24.34      1.63 o
  10 -10   1       14.91       18.46      1.98 o
 -10  -9   1       52.28       53.27      2.08 o
  -9  -9   1       16.35       18.79      1.63 o
  -8  -9   1      362.99      393.25      5.69 o
  -7  -9   1        9.14       11.68      1.14 o
  -6  -9   1       80.09       68.62      1.88 o
  -5  -9   1       15.83       13.65      0.67 o
  -4  -9   1       41.06       32.36      1.02 o
  -3  -9   1        0.08        1.33      0.52 o
  -2  -9   1      270.63      232.83      1.83 o
  -1  -9   1       16.93       39.26      0.60 o
   0  -9   1     1617.35     1578.05      9.63 o
   1  -9   1      551.82      556.42      3.69 o
   2  -9   1        2.49        7.29      0.41 o
   3  -9   1       39.32       37.24      0.74 o
   4  -9   1      392.73      388.96      3.13 o
   5  -9   1      316.19      309.06      3.84 o
   6  -9   1       53.45       46.92      1.38 o
   7  -9   1        5.63        2.53      0.82 o
   8  -9   1       21.95       18.87      1.84 o
   9  -9   1        6.25        7.42      1.28 o
  10  -9   1       84.85       70.16      2.87 o
 -10  -8   1        0.04       -0.83      1.13 o
  -9  -8   1        9.74        6.52      1.16 o
  -8  -8   1        2.80        5.72      1.03 o
  -7  -8   1      153.42      160.13      4.08 o
  -6  -8   1       45.13       43.99      1.53 o
  -5  -8   1        2.28        2.68      0.74 o
  -4  -8   1      822.49      811.02      8.13 o
  -3  -8   1       94.73       76.77      1.31 o
  -2  -8   1       44.82       46.24      0.69 o
  -1  -8   1       99.81      121.19      0.97 o
   0  -8   1     1027.12     1213.05      7.50 o
   1  -8   1        4.02        1.79      0.25 o
   2  -8   1       68.46       41.91      0.83 o
   3  -8   1      117.11      139.21      1.66 o
   4  -8   1      181.35      162.31      2.52 o
   5  -8   1      137.86      150.03      1.96 o
   6  -8   1       70.74       67.70      1.50 o
   7  -8   1       62.66       59.94      1.53 o
   8  -8   1       89.24       96.28      2.00 o
   9  -8   1      146.62      148.53      2.62 o
  10  -8   1        6.78        7.38      1.55 o
 -10  -7   1        0.43       -0.76      1.04 o
  -9  -7   1       56.82       64.10      1.85 o
  -8  -7   1       93.54      108.31      2.30 o
  -7  -7   1       97.38      110.51      2.22 o
  -6  -7   1       13.74        5.01      0.79 o
  -5  -7   1       12.08       17.78      0.92 o
  -4  -7   1      175.14      186.25      2.74 o
  -3  -7   1       72.91       86.20      1.52 o
  -2  -7   1      147.54      158.53      2.15 o
  -1  -7   1      995.97     1128.34      6.52 o
   0  -7   1       39.53       66.96      0.75 o
   1  -7   1      110.14      202.73      1.55 o
   2  -7   1       28.45       18.88      0.68 o
   3  -7   1      456.53      489.67      3.72 o
   4  -7   1       12.68        7.29      0.58 o
   5  -7   1        0.61        1.73      0.83 o
   6  -7   1      108.65      102.90      1.59 o
   7  -7   1      162.41      159.94      5.43 o
   8  -7   1        2.58        0.93      0.82 o
   9  -7   1        0.38        0.20      0.91 o
  10  -7   1      146.55      166.65      3.96 o
  11  -7   1       40.53       44.41      2.41 o
 -11  -6   1       20.89       25.01      1.69 o
 -10  -6   1        1.61        2.55      0.98 o
  -9  -6   1       30.40       39.54      1.49 o
  -8  -6   1       34.65       27.03      1.28 o
  -7  -6   1        9.64       16.53      1.24 o
  -6  -6   1      108.45      101.24      1.94 o
  -5  -6   1      762.87      847.40      8.58 o
  -4  -6   1      672.79      670.91      7.04 o
  -3  -6   1     1504.60     1558.43     33.70 o
  -2  -6   1      746.08      804.10      7.57 o
  -1  -6   1        3.81        0.05      0.26 o
   0  -6   1      104.11       80.01      0.85 o
   1  -6   1      235.86      256.11      2.03 o
   2  -6   1      395.30      384.27      2.92 o
   3  -6   1        2.41       -0.02      0.30 o
   4  -6   1      107.41      141.44      3.42 o
   5  -6   1      317.26      300.38      7.28 o
   6  -6   1      325.67      314.17      3.33 o
   7  -6   1        0.02        1.32      0.67 o
   8  -6   1       13.06        9.62      0.90 o
   9  -6   1        2.95        0.05      0.85 o
  10  -6   1      145.43      128.77      2.73 o
  11  -6   1       30.48       31.09      2.14 o
 -10  -5   1        7.49        7.38      0.93 o
  -9  -5   1       25.87       20.61      2.65 o
  -8  -5   1      201.73      221.12      3.31 o
  -7  -5   1       45.11       38.04      1.19 o
  -6  -5   1      427.09      376.08      5.73 o
  -5  -5   1      653.62      638.00      9.99 o
  -4  -5   1      249.06      228.48      3.12 o
  -3  -5   1       14.71        8.85      0.62 o
  -2  -5   1       97.22       71.02      0.74 o
  -1  -5   1     1620.67     1715.80     17.37 o
   0  -5   1     1746.54     1900.97     23.42 o
   1  -5   1       52.37       59.72      1.35 o
   2  -5   1      416.28      486.66      6.64 o
   3  -5   1     2298.99     2659.75     22.52 o
   4  -5   1        1.01        3.90      1.08 o
   5  -5   1        3.46        8.12      0.86 o
   6  -5   1      205.30      204.16      2.67 o
   7  -5   1       24.69       20.33      0.99 o
   8  -5   1       18.35       20.77      1.08 o
   9  -5   1        0.73       -0.16      1.41 o
  10  -5   1       43.89       55.95      2.00 o
  11  -5   1       23.18       19.25      1.52 o
 -10  -4   1      201.65      231.99      6.18 o
  -9  -4   1       13.51       16.87      2.04 o
  -8  -4   1       17.23       21.11      0.96 o
  -7  -4   1       69.46       56.14      1.26 o
  -6  -4   1      456.39      423.60      4.00 o
  -5  -4   1       60.29       42.26      0.77 o
  -4  -4   1      923.45      884.19     11.31 o
  -3  -4   1      275.34      174.27      2.22 o
  -2  -4   1       95.79      107.19      2.21 o
  -1  -4   1      144.39      133.46      1.54 o
   0  -4   1       15.53       32.22      0.58 o
   1  -4   1       26.57       20.74      0.67 o
   2  -4   1        7.69        2.10      0.38 o
   3  -4   1      357.31      399.00      5.61 o
   4  -4   1       38.27       15.73      0.73 o
   5  -4   1      907.20      933.51     30.76 o
   6  -4   1      157.10      153.14      3.70 o
   7  -4   1       92.45       89.59      1.81 o
   8  -4   1        0.27        0.42      0.76 o
   9  -4   1      131.16      142.43      3.21 o
  10  -4   1        7.43       12.90      1.48 o
  11  -4   1        0.81        0.29      1.15 o
  -9  -3   1        0.03        3.02      1.53 o
  -8  -3   1       43.89       43.34      2.50 o
  -7  -3   1      559.10      562.37      6.39 o
  -6  -3   1     1002.07     1050.33     12.23 o
  -5  -3   1       53.67       60.42      2.45 o
  -4  -3   1       57.51       32.91      1.73 o
  -3  -3   1     1359.20     1243.42     22.87 o
  -2  -3   1      610.94      561.78     10.27 o
  -1  -3   1      841.54      832.04     18.76 o
   1  -3   1        7.36        3.12      0.32 o
   2  -3   1      550.59      562.58      6.04 o
   3  -3   1      793.78      802.89     12.83 o
   4  -3   1      141.89      205.19      4.40 o
   5  -3   1     1055.17     1152.79     14.11 o
   6  -3   1      600.43      541.65      6.94 o
   7  -3   1        2.48        5.95      0.64 o
   8  -3   1       21.01       18.60      1.10 o
   9  -3   1        7.33        8.16      0.81 o
  10  -3   1        2.50        4.72      0.91 o
  11  -3   1       64.69       67.76      2.14 o
  -9  -2   1       68.96       69.72      3.07 o
  -8  -2   1        5.48        4.63      1.04 o
  -7  -2   1      103.69      101.85      1.84 o
  -6  -2   1     1128.86     1107.43     11.68 o
  -5  -2   1       50.60       62.87      1.18 o
  -4  -2   1        5.13        0.89      1.45 o
  -3  -2   1     1066.69      949.77     11.90 o
  -2  -2   1      203.28      161.99      2.28 o
  -1  -2   1      265.09      282.51      5.22 o
   0  -2   1       42.83       28.67      0.51 o
   2  -2   1      793.41      923.45     16.23 o
   4  -2   1       77.88       72.01      2.62 o
   5  -2   1      226.44      233.19      3.15 o
   6  -2   1      415.41      423.04      5.48 o
   7  -2   1      121.53       91.91      1.64 o
   8  -2   1       19.87       12.25      1.17 o
   9  -2   1       88.90       98.29      2.06 o
  10  -2   1       50.58       50.41      2.38 o
  11  -2   1       26.39       31.84      1.63 o
  -9  -1   1        2.08        1.83      1.55 o
  -8  -1   1       18.64       19.03      1.02 o
  -7  -1   1        5.88        5.43      0.78 o
  -6  -1   1       61.79       79.76      1.49 o
  -5  -1   1        2.87        1.66      0.73 o
  -3  -1   1      163.68      291.87      5.76 o
  -2  -1   1       48.89       60.53      1.02 o
  -1  -1   1     1584.94     1813.56     45.44 o
   1  -1   1      110.27       89.67      1.35 o
   2  -1   1     1645.62     1705.31     29.52 o
   4  -1   1     3819.07     3912.67     49.96 o
   5  -1   1     1249.32     1360.72     17.08 o
   6  -1   1      654.72      638.59      8.47 o
   7  -1   1       39.01       30.42      2.11 o
   8  -1   1       28.27       34.42      1.02 o
   9  -1   1        2.13        0.96      0.65 o
  10  -1   1       51.53       56.25      1.57 o
  -9   0   1        5.22        2.47      1.59 o
  -8   0   1        0.91        2.49      1.61 o
  -7   0   1      237.03      222.62      5.50 o
  -6   0   1     1843.36     1781.42     18.39 o
  -5   0   1     1323.96     1276.82     13.25 o
  -4   0   1      355.15      395.73      4.39 o
  -1   0   1      569.48      576.83     10.66 o
   2   0   1     1360.82     1255.57     16.04 o
   3   0   1        0.31        7.80      0.65 o
   4   0   1     2981.93     3120.57     36.27 o
   5   0   1       35.62       34.76      0.94 o
   6   0   1       53.93       50.96      2.43 o
   7   0   1     1438.62     1393.22     17.77 o
   8   0   1        0.13        0.39      1.24 o
   9   0   1       20.02       22.43      2.26 o
  10   0   1       79.01       82.35      3.89 o
 -10   1   1      110.39      111.86      4.12 o
  -9   1   1       48.74       49.89      2.88 o
  -8   1   1       79.32      102.28      3.56 o
  -7   1   1      110.29      105.27      2.69 o
  -6   1   1      927.74      948.88     10.10 o
  -5   1   1       29.57       48.84      1.41 o
  -4   1   1      252.94      251.25      3.77 o
  -2   1   1     1616.71     1531.66     28.44 o
   0   1   1      109.19      142.88      1.90 o
   1   1   1      411.85      424.40      7.51 o
   2   1   1     2985.32     2766.83     35.66 o
   3   1   1      542.98      397.92      7.42 o
   4   1   1      403.01      473.02      6.25 o
   5   1   1     1196.42     1252.33     12.99 o
   6   1   1        0.74        2.68      0.65 o
   7   1   1      663.87      648.49      8.79 o
   8   1   1      216.94      220.46      3.78 o
   9   1   1        7.94       10.78      1.93 o
 -10   2   1       39.90       44.95      1.44 o
  -9   2   1        0.26        1.34      0.69 o
  -8   2   1        0.36       -0.16      0.59 o
  -7   2   1      758.86      737.43      7.79 o
  -6   2   1      249.82      255.14      2.57 o
  -5   2   1     1447.22     1387.13     12.00 o
  -4   2   1     3376.56     3567.04     35.56 o
  -3   2   1      308.76      232.05      3.42 o
  -2   2   1     2316.79     2591.12     44.76 o
   0   2   1      952.30      988.58     18.28 o
   1   2   1      793.67      800.72     10.23 o
   2   2   1     1305.18     1226.20     21.70 o
   3   2   1        8.05        9.71      0.53 o
   4   2   1     1234.32     1165.28     14.66 o
   5   2   1      233.22      218.79      2.71 o
   6   2   1      928.30      863.78      9.23 o
   7   2   1      219.59      214.92      3.59 o
   8   2   1       64.05       59.57      1.92 o
 -11   3   1        2.56        2.14      1.04 o
 -10   3   1      295.26      323.23      4.69 o
  -9   3   1       65.10       72.80      1.72 o
  -8   3   1       33.89       42.02      1.31 o
  -7   3   1      243.82      263.15      3.76 o
  -6   3   1     1419.92     1504.98     15.30 o
  -5   3   1       75.08       88.39      1.38 o
  -4   3   1        6.33        7.02      0.63 o
  -3   3   1      925.03      975.98     17.12 o
  -2   3   1     3260.85     3550.61     53.21 o
  -1   3   1     4303.03     4145.79     52.59 o
   0   3   1     4634.38     4753.55     60.92 o
   1   3   1       80.08       67.02      1.78 o
   2   3   1     1080.51     1241.78     21.97 o
   3   3   1     1655.02     1521.65     18.87 o
   4   3   1      316.91      340.12      4.24 o
   5   3   1      163.58      197.54      2.03 o
   6   3   1      108.35      133.13      3.17 o
   7   3   1       16.87       22.65      0.88 o
   8   3   1        0.09        0.56      0.65 o
   9   3   1      179.78      179.96      2.22 o
 -11   4   1        0.25       -0.81      1.12 o
 -10   4   1      174.87      204.70      3.16 o
  -9   4   1        0.84        1.07      0.85 o
  -8   4   1       84.13       74.95      1.76 o
  -7   4   1       71.81       60.54      1.68 o
  -6   4   1       23.04       19.15      0.98 o
  -5   4   1     1824.89     1976.07     23.94 o
  -3   4   1     1868.35     1991.81     34.43 o
  -2   4   1        0.12        4.71      0.44 o
  -1   4   1       34.99       57.62      0.97 o
   0   4   1      619.85      630.73      8.22 o
   1   4   1      192.09      257.82      2.80 o
   2   4   1      106.69       84.14      1.09 o
   3   4   1       12.36       12.41      1.31 o
   4   4   1     2156.57     2389.11     22.99 o
   5   4   1       21.86       18.46      0.95 o
   6   4   1      330.45      386.97      3.98 o
   7   4   1       62.58       59.58      1.12 o
   8   4   1       17.73       26.17      1.61 o
   9   4   1        0.23        1.47      0.83 o
  10   4   1       37.29       36.21      1.70 o
 -11   5   1        6.00        6.42      1.36 o
 -10   5   1        5.44       10.48      1.57 o
  -9   5   1      329.18      371.20      5.37 o
  -8   5   1        1.45        2.57      0.84 o
  -7   5   1       34.93       32.48      1.31 o
  -6   5   1        8.68       10.86      0.77 o
  -5   5   1       51.70       62.46      2.15 o
  -3   5   1      528.44      523.08      4.65 o
  -2   5   1     1814.46     1770.72     17.50 o
  -1   5   1       66.98       79.52      4.00 o
   0   5   1      245.69      357.80      2.67 o
   1   5   1      485.89      529.46      4.22 o
   2   5   1      425.70      414.23      3.03 o
   3   5   1       25.64       64.68      2.73 o
   4   5   1      328.06      319.93      2.93 o
   5   5   1       26.63       13.96      0.76 o
   6   5   1      339.40      349.85     10.83 o
   7   5   1       27.17       30.58      1.65 o
   8   5   1       75.39       83.23      1.87 o
   9   5   1        5.91        6.16      0.96 o
  10   5   1       23.53       24.83      1.42 o
  11   5   1       20.16       17.49      1.37 o
 -11   6   1       22.00       23.28      1.70 o
 -10   6   1       26.40       30.11      1.63 o
  -9   6   1       90.38       85.59      2.01 o
  -8   6   1      130.50      128.09      5.53 o
  -7   6   1      123.05      114.94      2.29 o
  -6   6   1      160.51      140.22      2.48 o
  -5   6   1     1000.36     1091.35     16.43 o
  -4   6   1      641.66      769.99     12.73 o
  -3   6   1     2509.19     2633.76     25.65 o
  -2   6   1     3766.05     4076.14     26.23 o
  -1   6   1      659.50      579.35      4.84 o
   0   6   1        8.53       23.31      1.15 o
   1   6   1      741.11      837.87      5.16 o
   2   6   1        4.25        2.01      0.22 o
   3   6   1      888.78      906.37      9.22 o
   4   6   1      591.34      587.04      7.58 o
   5   6   1      169.22      177.31      2.31 o
   6   6   1        5.39        6.99      0.79 o
   7   6   1       72.02       71.64      1.77 o
   8   6   1      275.69      292.11      4.31 o
   9   6   1        9.45       18.05      1.32 o
  10   6   1       36.52       43.70      1.77 o
 -11   7   1       17.69        9.34      1.59 o
 -10   7   1        0.36        1.87      1.43 o
  -9   7   1      123.04      137.23      4.14 o
  -8   7   1       13.22       11.10      0.98 o
  -7   7   1       84.84       79.23      1.71 o
  -6   7   1       39.77       41.61      1.46 o
  -5   7   1        6.09        6.29      1.09 o
  -4   7   1      655.48      688.84      5.58 o
  -3   7   1        1.86        3.45      0.32 o
  -2   7   1     1834.14     1867.63     10.66 o
  -1   7   1      586.20      550.43      3.79 o
   0   7   1      220.05      170.22      1.32 o
   1   7   1        1.01        1.65      0.36 o
   2   7   1      695.34      716.78      4.89 o
   3   7   1      206.94      214.44      2.52 o
   4   7   1      270.55      261.26      2.61 o
   5   7   1      876.92      807.15      9.95 o
   6   7   1       62.94       69.86      1.72 o
   7   7   1        7.86        6.81      0.96 o
   8   7   1      134.61      145.92      2.78 o
   9   7   1       85.07       80.34      2.18 o
  10   7   1        0.03       -0.23      1.85 o
 -10   8   1        1.09        0.08      1.49 o
  -9   8   1        9.40        8.69      1.10 o
  -8   8   1        0.11       -0.21      0.87 o
  -7   8   1        8.77        9.95      0.92 o
  -6   8   1      149.44      137.38      2.23 o
  -5   8   1       64.18       58.85      1.43 o
  -4   8   1      847.35      909.81      6.66 o
  -3   8   1      125.58      139.80      1.79 o
  -2   8   1      379.10      365.41      2.46 o
  -1   8   1     1287.20     1285.28      7.43 o
   0   8   1      160.15      131.51      1.28 o
   1   8   1       99.04      135.84      1.03 o
   2   8   1      493.11      434.26      3.63 o
   3   8   1      739.69      813.27      6.37 o
   4   8   1       10.84        4.65      0.54 o
   5   8   1     1070.61      976.71      9.70 o
   6   8   1        1.53        2.66      0.87 o
   7   8   1        2.44        3.34      1.50 o
   8   8   1      127.43      134.45      2.73 o
   9   8   1      399.16      433.66      6.18 o
  10   8   1       27.72       32.36      1.86 o
 -10   9   1        3.38        3.41      1.62 o
  -9   9   1      207.58      192.18      3.65 o
  -8   9   1       11.13       15.61      1.62 o
  -7   9   1       37.37       37.77      1.45 o
  -6   9   1      332.82      339.13      6.35 o
  -5   9   1      197.10      203.36      3.57 o
  -4   9   1       13.25       15.27      0.59 o
  -3   9   1       12.58       21.06      0.62 o
  -2   9   1      590.58      575.96      3.52 o
  -1   9   1      274.31      252.10      1.83 o
   0   9   1     1969.81     1926.55     11.05 o
   1   9   1     2103.57     2130.09     11.55 o
   2   9   1       26.69       17.65      0.54 o
   3   9   1      644.81      547.28      4.90 o
   4   9   1      247.77      283.13      3.33 o
   5   9   1      452.20      415.66      6.05 o
   6   9   1       20.96       25.06      1.41 o
   7   9   1      261.93      283.94      5.94 o
   8   9   1        1.54        3.54      1.41 o
   9   9   1       70.65       64.54      2.19 o
  10   9   1       83.48       77.82      2.42 o
 -10  10   1       11.34       17.25      2.00 o
  -9  10   1      101.85       89.77      3.25 o
  -8  10   1      228.78      225.55      3.46 o
  -7  10   1      106.53      104.16      2.13 o
  -6  10   1        2.67        2.41      0.85 o
  -5  10   1       15.60       14.68      0.99 o
  -4  10   1      660.64      649.99      5.44 o
  -3  10   1      885.40      911.24      6.75 o
  -2  10   1       26.72       23.00      0.64 o
  -1  10   1       69.76       81.71      0.90 o
   0  10   1     1485.63     1455.38      8.46 o
   1  10   1      423.06      376.20      2.32 o
   2  10   1       21.22       23.79      0.68 o
   3  10   1      610.09      584.32      4.74 o
   4  10   1       81.43       73.76      1.48 o
   5  10   1      148.43      156.18      2.41 o
   6  10   1       92.43       80.48      2.43 o
   7  10   1        4.00       -0.24      1.10 o
   8  10   1        5.84        7.43      1.29 o
   9  10   1       78.40       90.49      2.58 o
 -10  11   1        0.11        1.14      1.81 o
  -9  11   1       11.37       15.48      2.04 o
  -8  11   1      401.01      387.11      6.93 o
  -7  11   1       66.22       58.05      1.82 o
  -6  11   1       37.42       35.37      1.46 o
  -5  11   1      506.43      487.40      5.87 o
  -4  11   1       15.12       11.20      0.66 o
  -3  11   1      268.39      241.29      2.43 o
  -2  11   1      317.45      305.41      2.25 o
  -1  11   1       48.29       33.35      0.76 o
   0  11   1     1297.48     1306.34      8.19 o
   1  11   1     2190.72     2093.11     13.44 o
   2  11   1      257.11      212.07      1.96 o
   3  11   1      187.15      173.74      1.68 o
   4  11   1      308.94      322.49      5.34 o
   5  11   1      549.36      541.01      5.90 o
   6  11   1        0.34        0.01      1.07 o
   7  11   1       42.26       45.48      2.05 o
   8  11   1        8.54        3.73      1.33 o
   9  11   1        1.79        1.56      1.39 o
  -9  12   1        0.84        2.01      1.94 o
  -8  12   1       30.34       38.87      3.08 o
  -7  12   1       60.87       74.28      3.90 o
  -6  12   1       27.95       26.25      1.41 o
  -5  12   1        1.32        2.67      0.45 o
  -4  12   1      442.65      439.79      4.18 o
  -3  12   1      914.31      934.07      7.67 o
  -2  12   1       12.77        7.32      0.47 o
  -1  12   1      175.23      165.96      1.60 o
   0  12   1      343.64      298.12      2.56 o
   1  12   1      147.39      121.36      1.25 o
   2  12   1       10.97       20.23      0.68 o
   3  12   1        3.19        5.83      0.49 o
   4  12   1        5.51        7.66      0.78 o
   5  12   1      142.18      144.97      2.48 o
   6  12   1      100.20      105.82      2.68 o
   7  12   1        8.92       11.61      1.46 o
   8  12   1        9.16       13.86      1.59 o
  -9  13   1        9.50       10.01      2.24 o
  -8  13   1       45.91       60.93      3.15 o
  -7  13   1       34.37       40.03      2.05 o
  -6  13   1        4.30        5.52      1.43 o
  -5  13   1      170.50      160.38      1.93 o
  -4  13   1      212.21      206.89      2.70 o
  -3  13   1       13.37        8.94      0.76 o
  -2  13   1       15.58        8.10      0.55 o
  -1  13   1       32.83       30.76      1.10 o
   0  13   1       55.81       61.15      1.03 o
   1  13   1      262.08      202.94      2.44 o
   2  13   1       72.26       59.16      1.16 o
   3  13   1       23.19       17.13      0.80 o
   4  13   1       12.16       11.02      0.89 o
   5  13   1      195.55      205.32      3.47 o
   6  13   1       51.12       59.37      2.39 o
   7  13   1       55.06       44.78      1.89 o
   8  13   1        0.27        0.48      1.45 o
  -8  14   1        0.23        3.21      2.06 o
  -7  14   1        5.16        7.65      1.45 o
  -6  14   1        0.08        0.60      0.92 o
  -5  14   1       31.03       32.93      1.02 o
  -4  14   1      208.89      204.60      2.96 o
  -3  14   1      174.71      213.78      2.71 o
  -2  14   1        1.38       -0.53      0.55 o
  -1  14   1        3.96        1.46      0.72 o
   0  14   1       75.58       61.08      1.17 o
   1  14   1       24.73       15.88      0.87 o
   2  14   1       21.50       24.24      0.94 o
   3  14   1       28.55       30.06      0.95 o
   4  14   1       57.95       70.88      1.64 o
   5  14   1       62.74       58.71      1.57 o
   6  14   1      345.33      356.13      3.86 o
   7  14   1        3.29        4.55      1.73 o
  -7  15   1       45.53       61.19      3.44 o
  -6  15   1        6.90        5.27      1.15 o
  -5  15   1        9.70        5.92      0.93 o
  -4  15   1       67.34       69.23      1.61 o
  -3  15   1       14.51       15.69      1.10 o
  -2  15   1       49.99       69.87      1.68 o
  -1  15   1       31.83       34.94      1.32 o
   0  15   1       23.40       27.58      1.22 o
   1  15   1      161.29      146.38      2.14 o
   2  15   1        2.14        3.08      1.04 o
   3  15   1       37.79       48.85      2.99 o
   4  15   1       79.23       84.58      1.84 o
   5  15   1       97.10      100.19      2.24 o
   6  15   1       49.40       48.83      1.43 o
   7  15   1        2.34       -0.16      1.57 o
  -7  16   1        0.38        0.43      1.46 o
  -6  16   1       30.20       35.49      2.92 o
  -5  16   1        1.29        1.21      0.95 o
  -4  16   1       35.62       45.33      1.64 o
  -3  16   1       37.29       50.53      4.43 o
  -2  16   1        5.47        5.16      0.92 o
  -1  16   1       46.95       55.34      1.32 o
   0  16   1       56.86       53.96      1.65 o
   1  16   1      115.46      121.28      2.32 o
   2  16   1       28.09       28.93      1.21 o
   3  16   1        4.94        1.86      1.12 o
   4  16   1      190.92      199.06      2.84 o
   5  16   1        6.86        7.23      1.38 o
   6  16   1        7.22        2.93      1.74 o
  -6  17   1       16.57       11.94      2.23 o
  -5  17   1        6.78        7.61      2.09 o
  -4  17   1       84.12       89.86      5.36 o
  -3  17   1        9.35       11.75      2.19 o
  -2  17   1       11.73       10.70      1.07 o
  -1  17   1       13.29       12.02      0.89 o
   0  17   1        0.64        0.30      0.99 o
   1  17   1       52.17       55.19      2.11 o
   2  17   1       93.55      107.71      2.19 o
   3  17   1        8.73       10.35      1.32 o
   4  17   1       72.13       63.30      2.44 o
   5  17   1      195.48      227.36      3.52 o
  -5  18   1       19.52       19.46      2.50 o
  -4  18   1        5.32        5.81      1.26 o
  -3  18   1        2.43        1.28      1.22 o
  -2  18   1        0.13        0.29      0.99 o
  -1  18   1        0.29       -0.91      0.91 o
   0  18   1        5.28        6.43      1.13 o
   1  18   1       11.98       18.92      1.59 o
   2  18   1      100.65      112.82      2.64 o
   3  18   1        0.41        2.07      1.44 o
   4  18   1        1.61        2.41      1.47 o
  -3  19   1       58.25       60.99      1.87 o
  -2  19   1        0.94        0.92      1.36 o
  -1  19   1       34.29       29.12      1.80 o
   0  19   1        9.25       11.16      1.14 o
   1  19   1       52.93       58.97      2.33 o
   2  19   1       12.87       16.88      1.45 o
   0 -20   2        7.53        5.74      2.10 o
   1 -20   2       49.46       47.10      3.04 o
  -3 -19   2        8.01        8.17      2.22 o
  -2 -19   2       79.31       77.18      2.35 o
  -1 -19   2        1.15        1.89      1.09 o
   0 -19   2       73.98       72.84      2.42 o
   1 -19   2        5.00        5.64      1.05 o
   2 -19   2      169.15      160.53      2.71 o
   3 -19   2       16.56       16.82      1.30 o
   4 -19   2        0.23       -0.91      1.28 o
  -4 -18   2       23.02       19.33      2.01 o
  -3 -18   2      139.74      148.02      4.85 o
  -2 -18   2        0.25       -1.03      1.03 o
  -1 -18   2        0.38       -0.30      1.34 o
   0 -18   2       93.81       91.22      1.65 o
   1 -18   2        0.04        0.10      0.78 o
   2 -18   2        1.54        1.49      1.02 o
   3 -18   2        3.52        0.26      1.20 o
   4 -18   2       44.07       47.53      2.00 o
   5 -18   2        6.02        3.77      2.04 o
  -5 -17   2        2.93        5.56      1.22 o
  -4 -17   2       84.48       82.47      1.91 o
  -3 -17   2      457.14      490.16      6.68 o
  -2 -17   2      108.04      100.74      3.33 o
  -1 -17   2       40.80       40.56      2.04 o
   0 -17   2        9.10        5.47      1.13 o
   1 -17   2       44.25       43.13      1.28 o
   2 -17   2       88.94      105.66      2.13 o
   3 -17   2       31.99       37.79      1.60 o
   4 -17   2       12.45       13.12      1.34 o
   5 -17   2        3.77        1.76      1.91 o
   6 -17   2       46.95       46.39      3.15 o
  -6 -16   2       40.79       40.70      5.19 o
  -5 -16   2        3.79        4.28      1.00 o
  -4 -16   2        6.58        6.34      1.39 o
  -3 -16   2       45.12       41.09      1.13 o
  -2 -16   2       28.98       28.26      1.19 o
  -1 -16   2        5.40        2.57      0.99 o
   0 -16   2        2.36        1.13      0.76 o
   1 -16   2        7.77        7.10      0.72 o
   2 -16   2      207.63      240.21      2.56 o
   3 -16   2      110.66      133.69      2.65 o
   4 -16   2        3.40        0.57      1.92 o
   5 -16   2       46.10       35.99      1.92 o
   6 -16   2        0.81       -1.15      1.79 o
   7 -16   2        9.18        7.25      1.55 o
  -7 -15   2        1.01        1.80      1.49 o
  -6 -15   2       10.14       10.86      0.81 o
  -5 -15   2        0.22       -0.90      0.90 o
  -4 -15   2       23.90       21.50      1.12 o
  -3 -15   2       14.93       13.06      0.74 o
  -2 -15   2       27.32       28.64      1.13 o
  -1 -15   2        2.22        3.81      0.88 o
   0 -15   2       35.53       36.23      1.01 o
   1 -15   2        0.10        0.35      0.56 o
   2 -15   2       33.55       28.73      0.92 o
   3 -15   2       67.60       85.09      2.72 o
   4 -15   2       35.44       28.97      1.38 o
   5 -15   2        5.61        3.23      0.75 o
   6 -15   2      134.02      124.60      2.47 o
   7 -15   2        0.53        0.29      1.85 o
   8 -15   2        0.01        0.73      1.94 o
  -8 -14   2        3.98        5.27      1.54 o
  -7 -14   2      101.93      106.52      2.91 o
  -6 -14   2        1.00        1.13      1.40 o
  -5 -14   2       77.70       77.22      1.65 o
  -4 -14   2       12.84       16.12      0.98 o
  -3 -14   2      137.55      156.09      2.92 o
  -2 -14   2        5.41        6.20      0.85 o
  -1 -14   2       91.93       68.87      1.42 o
   0 -14   2        6.45        1.58      0.52 o
   1 -14   2       60.51       62.53      1.09 o
   2 -14   2       76.25      102.12      1.36 o
   3 -14   2       40.19       35.47      1.38 o
   4 -14   2        3.91        4.63      0.77 o
   5 -14   2       26.15       17.82      1.22 o
   6 -14   2      121.73      128.58      2.20 o
   7 -14   2        6.19        8.72      1.48 o
   8 -14   2        0.16        0.73      1.94 o
  -8 -13   2       11.76        8.68      1.53 o
  -7 -13   2       19.15       20.97      1.43 o
  -6 -13   2       77.86       65.91      1.92 o
  -5 -13   2       56.35       54.39      1.41 o
  -4 -13   2       39.80       43.08      1.27 o
  -3 -13   2       60.53       60.21      1.11 o
  -2 -13   2      178.72      144.65      1.73 o
  -1 -13   2       91.74       85.93      1.20 o
   0 -13   2        5.03        0.27      0.48 o
   1 -13   2       27.48       26.40      0.84 o
   2 -13   2       10.83        6.45      0.57 o
   3 -13   2        0.70        0.45      0.57 o
   4 -13   2       64.72       63.73      1.24 o
   5 -13   2       71.51       54.75      1.28 o
   6 -13   2       26.28       24.03      1.32 o
   7 -13   2       80.70       94.25      2.65 o
   8 -13   2       86.04       84.81      3.38 o
   9 -13   2       30.89       25.13      2.47 o
  -9 -12   2        5.43        6.24      1.48 o
  -8 -12   2        0.05        0.29      1.14 o
  -7 -12   2      181.87      174.67      2.94 o
  -6 -12   2       98.59       87.53      2.82 o
  -5 -12   2       60.96       62.41      1.36 o
  -4 -12   2        9.45       11.93      0.79 o
  -3 -12   2      155.70      172.42      1.86 o
  -2 -12   2      115.77      109.54      1.43 o
  -1 -12   2        9.71       13.53      0.51 o
   0 -12   2        0.54        0.39      0.40 o
   1 -12   2       39.13       33.14      1.02 o
   2 -12   2       90.81      107.97      1.19 o
   3 -12   2      149.76      136.38      1.55 o
   4 -12   2      163.35      186.72      1.91 o
   5 -12   2       23.50       18.86      1.52 o
   6 -12   2       83.19       76.72      1.90 o
   7 -12   2       11.92       12.45      2.45 o
   8 -12   2      151.99      159.62      3.40 o
   9 -12   2       45.31       38.80      2.86 o
  -9 -11   2       13.78        7.33      1.42 o
  -8 -11   2       48.75       53.12      1.83 o
  -7 -11   2       98.67      100.65      2.18 o
  -6 -11   2      391.85      381.17      4.71 o
  -5 -11   2      211.49      181.31      2.25 o
  -4 -11   2      354.43      349.70      4.46 o
  -3 -11   2      240.63      251.12      2.17 o
  -2 -11   2     1223.04     1225.27      8.77 o
  -1 -11   2     1148.36     1067.04      6.63 o
   0 -11   2       94.82       89.63      1.10 o
   1 -11   2        7.41        2.26      0.38 o
   2 -11   2        2.60        0.98      0.33 o
   3 -11   2       48.44       54.54      0.95 o
   4 -11   2        0.86        2.65      1.00 o
   5 -11   2       54.88       68.40      1.70 o
   6 -11   2       23.31       19.70      1.16 o
   7 -11   2       80.35       91.28      2.08 o
   8 -11   2      156.08      142.56      3.13 o
   9 -11   2      115.08       94.16      3.41 o
  10 -11   2        0.88        1.11      1.78 o
 -10 -10   2       53.29       51.34      2.12 o
  -9 -10   2       11.16       10.13      1.39 o
  -8 -10   2       67.43       63.23      2.12 o
  -7 -10   2        3.02        0.48      1.04 o
  -6 -10   2      761.40      718.33      9.24 o
  -5 -10   2       41.41       34.72      1.01 o
  -4 -10   2        0.87        2.70      0.55 o
  -3 -10   2        1.19        0.31      0.35 o
  -2 -10   2       23.58       27.88      1.23 o
  -1 -10   2      111.97      143.85      1.20 o
   0 -10   2        3.46        4.58      0.43 o
   1 -10   2        0.23       -0.06      0.28 o
   2 -10   2      472.26      486.04      3.26 o
   3 -10   2      191.57      200.27      2.35 o
   4 -10   2        8.59        6.53      0.77 o
   5 -10   2      356.52      355.27      3.81 o
   6 -10   2       24.01       27.02      1.26 o
   7 -10   2        0.11       -0.37      0.85 o
   8 -10   2        7.37        9.10      1.09 o
   9 -10   2        3.93        1.83      1.24 o
  10 -10   2        1.34       -0.05      1.63 o
 -10  -9   2       32.65       33.93      1.83 o
  -9  -9   2        0.15        1.23      1.14 o
  -8  -9   2       12.00       11.36      2.02 o
  -7  -9   2       16.18       18.97      1.57 o
  -6  -9   2        5.45        6.21      1.37 o
  -5  -9   2      147.43      139.25      1.96 o
  -4  -9   2     1017.11      948.39      9.47 o
  -3  -9   2        5.03        7.65      0.39 o
  -2  -9   2      889.88      889.51      5.94 o
  -1  -9   2     1249.15     1342.21      7.75 o
   0  -9   2        5.25        9.31      0.59 o
   1  -9   2       76.38       68.32      0.70 o
   2  -9   2       42.10       62.23      0.88 o
   3  -9   2      442.28      442.60      3.49 o
   4  -9   2      172.41      176.42      1.52 o
   5  -9   2       25.68       20.16      0.89 o
   6  -9   2       31.23       31.47      1.25 o
   7  -9   2       17.11       21.43      1.14 o
   8  -9   2      148.98      157.46      2.66 o
   9  -9   2        0.45        0.29      1.21 o
  10  -9   2        5.82        6.84      1.63 o
 -10  -8   2      247.85      275.29      5.90 o
  -9  -8   2      182.83      192.67      8.23 o
  -8  -8   2        6.30        5.51      1.01 o
  -7  -8   2        3.75        3.85      0.91 o
  -6  -8   2      461.16      437.60      5.87 o
  -5  -8   2       67.71       69.13      1.68 o
  -4  -8   2      503.76      467.87      4.34 o
  -3  -8   2       11.66       19.32      0.79 o
  -2  -8   2        9.14       17.58      0.70 o
  -1  -8   2       20.85       15.35      0.58 o
   0  -8   2      555.24      586.95      3.76 o
   1  -8   2      131.22      111.90      1.02 o
   2  -8   2        4.97        8.54      0.31 o
   3  -8   2      686.00      745.02      6.11 o
   4  -8   2      321.98      341.33      3.04 o
   5  -8   2        7.37        4.76      0.60 o
   6  -8   2        1.02        0.21      0.63 o
   7  -8   2       16.91       14.80      1.00 o
   8  -8   2       30.09       34.36      1.46 o
   9  -8   2        1.69        3.83      1.02 o
  10  -8   2        7.82        6.36      1.57 o
 -10  -7   2       51.89       53.31      1.82 o
  -9  -7   2       14.17       12.78      1.12 o
  -8  -7   2      134.18      136.70      5.25 o
  -7  -7   2        3.95        2.16      0.88 o
  -6  -7   2       81.43       75.83      3.29 o
  -5  -7   2      171.08      181.86      2.37 o
  -4  -7   2      110.85      117.60      1.96 o
  -3  -7   2      373.78      358.34      3.92 o
  -2  -7   2      379.39      378.27      3.00 o
  -1  -7   2      314.04      440.97      2.84 o
   0  -7   2      101.34      142.74      1.26 o
   1  -7   2        2.53        8.22      0.59 o
   2  -7   2      144.52      201.91      1.46 o
   3  -7   2      263.23      273.36      2.40 o
   4  -7   2      106.13      121.57      1.80 o
   5  -7   2      162.41      149.33      1.90 o
   6  -7   2       76.63       83.56      1.44 o
   7  -7   2        1.92        0.69      0.71 o
   8  -7   2       47.88       59.16      1.55 o
   9  -7   2       17.54       11.80      1.42 o
  10  -7   2        5.02        0.19      1.35 o
  11  -7   2       44.78       52.99      2.47 o
 -11  -6   2       10.78       10.90      1.06 o
 -10  -6   2        0.00        0.27      0.91 o
  -9  -6   2      255.12      299.73     13.89 o
  -8  -6   2       53.78       53.91      1.55 o
  -7  -6   2      138.88      128.13      2.26 o
  -6  -6   2       63.50       70.18      1.57 o
  -5  -6   2      164.60      212.64      3.75 o
  -4  -6   2        5.34        5.86      0.96 o
  -3  -6   2      888.41      855.73      7.63 o
  -2  -6   2      855.16      852.47      7.45 o
  -1  -6   2        0.20        4.73      0.45 o
   0  -6   2       35.11       22.34      0.40 o
   1  -6   2      213.16      227.89      1.69 o
   2  -6   2      158.88      124.02      1.49 o
   3  -6   2      541.41      628.21      6.12 o
   4  -6   2     2053.12     2210.39     35.81 o
   5  -6   2       70.76       63.68      1.53 o
   6  -6   2       17.95       17.52      0.81 o
   7  -6   2        8.37       14.01      0.84 o
   8  -6   2        2.65        1.91      1.20 o
   9  -6   2       31.42       46.77      1.53 o
  10  -6   2        0.11       -1.72      1.72 o
  11  -6   2        1.60        1.23      1.40 o
 -10  -5   2       70.18       84.46      3.90 o
  -9  -5   2       73.11       85.44      2.99 o
  -8  -5   2       43.69       55.75      1.45 o
  -7  -5   2      192.03      178.30      2.71 o
  -6  -5   2        0.66        0.66      0.48 o
  -5  -5   2      258.78      273.39      6.90 o
  -4  -5   2      291.18      246.66      3.40 o
  -3  -5   2      974.62      913.01     11.40 o
  -2  -5   2      958.63      919.60      7.69 o
  -1  -5   2      771.90      837.82      8.36 o
   0  -5   2       73.57       82.24      2.11 o
   1  -5   2       94.35      134.23      1.60 o
   2  -5   2      812.57      933.83      9.41 o
   3  -5   2        0.45        2.56      0.53 o
   4  -5   2        9.95       11.41      0.68 o
   5  -5   2      574.12      628.16     13.58 o
   6  -5   2      126.04      140.99      2.04 o
   7  -5   2       17.16       12.12      0.81 o
   8  -5   2      239.05      221.89      3.02 o
   9  -5   2      102.00      103.52      2.10 o
  10  -5   2        2.94        6.32      1.30 o
  11  -5   2        2.75        4.05      1.36 o
 -10  -4   2        0.01       -1.35      1.75 o
  -9  -4   2        0.49        3.17      1.63 o
  -8  -4   2        0.24        2.14      1.36 o
  -7  -4   2      122.16      133.52      2.01 o
  -6  -4   2      352.42      313.25      4.80 o
  -5  -4   2     3005.20     3060.16     41.59 o
  -4  -4   2       79.85       64.93      0.90 o
  -3  -4   2      579.71      532.96      5.31 o
  -2  -4   2        0.68        4.36      0.45 o
  -1  -4   2        0.78        2.89      1.46 o
   0  -4   2      139.52      131.40      1.93 o
   1  -4   2     2042.90     2276.45     40.11 o
   2  -4   2     2686.61     2793.85     39.07 o
   3  -4   2      464.39      443.00      4.97 o
   4  -4   2      458.75      461.80      6.38 o
   5  -4   2      183.73      211.56      4.09 o
   6  -4   2       55.11       46.40      1.07 o
   7  -4   2       50.78       47.06      1.17 o
   8  -4   2       64.48       67.06      1.48 o
   9  -4   2       23.38       32.69      1.28 o
  10  -4   2        8.97        9.94      1.34 o
  11  -4   2       48.14       54.99      2.17 o
  -9  -3   2       69.37       77.38      3.30 o
  -8  -3   2      169.38      186.46      4.79 o
  -7  -3   2        5.97        5.21      0.68 o
  -6  -3   2        3.02        3.55      0.58 o
  -5  -3   2       10.08       15.49      1.22 o
  -4  -3   2     2695.95     2445.39     29.47 o
  -3  -3   2      247.58      251.99      6.25 o
  -2  -3   2     1657.37     1552.67     19.96 o
  -1  -3   2     1778.39     1740.52     21.68 o
   1  -3   2     2095.60     2282.32     46.82 o
   2  -3   2       93.22      104.08      2.43 o
   3  -3   2      417.26      449.03      6.04 o
   4  -3   2        0.00        2.46      0.24 o
   5  -3   2       22.88       37.83      1.19 o
   6  -3   2      539.85      533.33      5.77 o
   7  -3   2       20.59       12.93      2.01 o
   8  -3   2        2.24        3.25      0.65 o
   9  -3   2      271.45      260.05      3.36 o
  10  -3   2       11.32       11.00      1.03 o
  11  -3   2       23.97       21.39      1.46 o
  -9  -2   2      186.89      201.49      5.23 o
  -8  -2   2       96.92       91.37      2.54 o
  -7  -2   2        4.69        3.01      0.81 o
  -6  -2   2        0.00       -0.35      0.48 o
  -5  -2   2     2056.21     2127.21     21.75 o
  -4  -2   2       21.74        2.72      1.27 o
  -3  -2   2       15.17       66.66      1.20 o
  -2  -2   2       96.97      106.05      1.63 o
  -1  -2   2      753.07      844.34     10.54 o
   0  -2   2     1979.78     1920.55     35.47 o
   2  -2   2     3312.53     3462.54     45.23 o
   3  -2   2     1843.44     1878.51     23.33 o
   4  -2   2      365.67      315.01      5.82 o
   5  -2   2      313.66      264.50      3.54 o
   6  -2   2      578.49      548.59      6.97 o
   7  -2   2       33.03       23.72      0.98 o
   8  -2   2       76.25       57.64      1.27 o
   9  -2   2       18.60       15.94      0.95 o
  10  -2   2       29.38       23.37      1.31 o
  11  -2   2       11.83       11.43      1.29 o
  -8  -1   2       35.75       34.16      1.86 o
  -7  -1   2      100.61       70.70      1.55 o
  -6  -1   2      105.23      114.89      2.09 o
  -5  -1   2       33.34       48.84      1.66 o
  -4  -1   2     2005.65     1836.60     18.76 o
  -3  -1   2      437.22      358.83      6.98 o
  -2  -1   2      166.86      131.64      2.71 o
  -1  -1   2     3861.44     3979.77     50.10 o
   0  -1   2      602.76      763.71      9.54 o
   1  -1   2     2852.39     2830.51     36.45 o
   2  -1   2     1356.79     1388.16     24.69 o
   3  -1   2       24.58       21.78      1.21 o
   4  -1   2       18.94       38.21      4.39 o
   5  -1   2      347.31      373.47      3.91 o
   6  -1   2        1.67        1.70      0.37 o
   7  -1   2       71.81       68.31      1.37 o
   8  -1   2        5.22        4.28      1.00 o
   9  -1   2      295.20      283.60      4.55 o
  10  -1   2        5.52        5.39      0.95 o
  11  -1   2        0.29        1.44      1.18 o
  -9   0   2       90.95      104.38      2.71 o
  -8   0   2     1252.48     1163.95     12.52 o
  -7   0   2      246.22      225.09      3.05 o
  -6   0   2      310.12      278.79      5.74 o
  -5   0   2     1897.01     2029.71     20.79 o
  -4   0   2     5437.39     5457.16     65.49 o
  -2   0   2     1255.58     1353.11     25.30 o
  -1   0   2     3473.88     3575.43     66.08 o
   0   0   2      822.63      810.90     10.27 o
   2   0   2     3035.31     3076.78     54.99 o
   3   0   2       40.86       37.16      1.33 o
   4   0   2       43.82       22.93      0.62 o
   5   0   2     1419.31     1418.89     16.18 o
   6   0   2      146.08      133.02      1.68 o
   7   0   2       67.29       79.18      1.27 o
   8   0   2        8.34        8.70      0.69 o
   9   0   2       27.64       27.83      1.24 o
  10   0   2       37.70       33.46      1.48 o
 -10   1   2        0.10        1.41      1.77 o
  -9   1   2       94.06      106.17      3.86 o
  -8   1   2       16.03       23.76      1.97 o
  -7   1   2      293.87      246.36      3.28 o
  -6   1   2      281.35      266.61      3.36 o
  -5   1   2       16.09       14.38      1.28 o
  -4   1   2     2938.83     2943.71     29.90 o
  -3   1   2      292.23      234.83      4.85 o
  -2   1   2      476.75      435.02      8.36 o
  -1   1   2      471.70      554.36     10.05 o
   0   1   2     3431.83     3637.69     64.67 o
   2   1   2      320.63      322.59      5.70 o
   3   1   2        6.14        8.45      0.74 o
   4   1   2      316.69      296.90      3.14 o
   5   1   2       95.69       77.47      0.90 o
   6   1   2      229.62      255.59      2.88 o
   7   1   2      146.33      151.46      1.98 o
   8   1   2       20.63       18.50      1.03 o
   9   1   2       33.53       36.35      1.41 o
  10   1   2      110.05      111.31      2.67 o
 -10   2   2       30.09       24.85      2.01 o
  -9   2   2        8.51        5.34      1.98 o
  -8   2   2      432.44      392.35      4.54 o
  -7   2   2      145.18      143.57      2.00 o
  -6   2   2       13.13        9.36      0.48 o
  -5   2   2      636.99      675.15      6.05 o
  -4   2   2     1642.73     1704.01     17.06 o
  -3   2   2      401.79      490.17      4.96 o
  -2   2   2      904.41      974.78     17.64 o
  -1   2   2     4991.38     4822.72     86.21 o
   0   2   2        2.49        2.06      0.42 o
   1   2   2     3005.80     3180.29     58.68 o
   3   2   2      226.48      230.47      2.69 o
   4   2   2       34.56       56.29      0.80 o
   5   2   2     1877.90     1972.59     19.28 o
   6   2   2       45.72       45.10      1.02 o
   7   2   2       13.84       17.25      0.81 o
   8   2   2      198.98      208.33      2.69 o
   9   2   2      165.75      205.87      3.99 o
  10   2   2       95.60      102.52      2.63 o
 -11   3   2        6.68        6.41      1.12 o
 -10   3   2        2.14        0.78      0.87 o
  -9   3   2       35.71       42.83      1.49 o
  -8   3   2      129.80      127.99      2.32 o
  -7   3   2      298.32      284.09      3.45 o
  -6   3   2      131.87      135.94      1.65 o
  -5   3   2      253.83      268.70      3.00 o
  -4   3   2      139.95      152.41      1.96 o
  -3   3   2     1324.06     1393.42     14.64 o
  -2   3   2       46.59       47.58      0.89 o
  -1   3   2      160.03      141.84      1.42 o
   0   3   2      298.78      314.15      6.17 o
   1   3   2      866.58      803.69     10.30 o
   2   3   2     1029.15     1195.67     22.16 o
   3   3   2      448.49      613.76      5.27 o
   4   3   2      139.48      135.61      2.33 o
   5   3   2      128.51      152.60      3.18 o
   6   3   2       82.18       84.54      1.63 o
   7   3   2      426.79      400.83      8.98 o
   8   3   2       28.85       30.02      1.31 o
   9   3   2       99.51       98.72      2.57 o
  10   3   2       99.69       99.71      2.59 o
 -11   4   2        5.30        7.09      1.24 o
 -10   4   2        3.01        2.69      1.45 o
  -9   4   2        0.63       -0.61      1.24 o
  -8   4   2       27.09       17.56      1.01 o
  -7   4   2      461.98      434.27      7.60 o
  -6   4   2        0.25        1.96      0.58 o
  -5   4   2      384.74      410.97      4.60 o
  -3   4   2      519.78      580.89      5.93 o
  -2   4   2     2657.33     2587.87     26.59 o
  -1   4   2        7.42       23.32      0.52 o
   0   4   2        2.03        8.78      0.32 o
   1   4   2       71.71       66.43      0.80 o
   2   4   2     1185.73     1295.76     10.96 o
   3   4   2     1044.20     1173.15     13.04 o
   4   4   2      300.21      348.09      3.14 o
   5   4   2      278.52      305.31      5.04 o
   6   4   2        9.91        5.74      0.71 o
   7   4   2        9.04        9.50      0.66 o
   8   4   2       94.28       88.78      1.94 o
   9   4   2       77.83       82.76      2.02 o
  10   4   2       11.33        9.00      1.24 o
  11   4   2        4.07        1.72      1.14 o
 -11   5   2        4.19        3.07      1.32 o
 -10   5   2       16.25       17.12      1.26 o
  -9   5   2       20.96       19.97      1.23 o
  -8   5   2       16.08       18.81      1.11 o
  -7   5   2       31.47       34.70      1.36 o
  -6   5   2        2.88        2.81      0.68 o
  -5   5   2      580.74      600.05     12.24 o
  -4   5   2      606.76      671.07     12.05 o
  -3   5   2      267.10      213.49      2.08 o
  -2   5   2      347.44      354.27      3.79 o
  -1   5   2     1459.21     1449.15     11.19 o
   0   5   2       16.63       30.97      0.65 o
   1   5   2       25.06       44.89      0.66 o
   2   5   2      167.05      237.70      1.84 o
   3   5   2      417.89      393.23      5.28 o
   4   5   2      602.29      581.21      5.24 o
   5   5   2        7.30        3.59      0.65 o
   6   5   2      226.81      239.86      5.86 o
   7   5   2      114.00       94.74      2.04 o
   8   5   2        4.04        4.89      0.93 o
   9   5   2        2.56        0.52      0.96 o
  10   5   2       67.21       59.87      2.30 o
  11   5   2        0.01        0.31      1.23 o
 -11   6   2        3.53        1.70      1.41 o
 -10   6   2       34.84       40.09      1.79 o
  -9   6   2       39.26       32.66      1.60 o
  -8   6   2        9.92        9.21      1.06 o
  -7   6   2      435.22      428.06      8.79 o
  -6   6   2        0.17        0.12      0.68 o
  -5   6   2      181.96      173.55      3.43 o
  -4   6   2        2.56        0.03      0.71 o
  -3   6   2      912.02      902.93      7.06 o
  -2   6   2      432.04      371.32      2.82 o
  -1   6   2     2476.14     2441.60     17.10 o
   0   6   2        4.49        5.84      0.27 o
   1   6   2       29.89       46.98      0.51 o
   2   6   2     2051.63     2017.43     14.00 o
   3   6   2       32.51       23.60      1.44 o
   4   6   2      314.95      326.08      3.69 o
   5   6   2        0.27        3.99      0.60 o
   6   6   2       70.11       67.47      1.67 o
   7   6   2       37.73       43.05      2.00 o
   8   6   2      101.18      102.17      2.25 o
   9   6   2      137.28      119.59      2.56 o
  10   6   2        3.56        3.82      1.14 o
 -11   7   2       52.49       46.09      2.47 o
 -10   7   2       26.95       26.75      2.08 o
  -9   7   2       33.47       42.73      1.59 o
  -8   7   2        0.09        0.43      0.96 o
  -7   7   2       17.52       14.84      1.11 o
  -6   7   2       46.86       40.50      1.44 o
  -5   7   2       99.21      100.93      2.58 o
  -4   7   2      855.76      949.61     14.81 o
  -3   7   2      219.36      202.66      2.53 o
  -2   7   2      309.29      264.91      1.99 o
  -1   7   2       51.60       72.05      0.95 o
   0   7   2       12.20        4.41      0.27 o
   1   7   2      290.78      310.70      1.97 o
   2   7   2      162.60      218.91      1.76 o
   3   7   2       66.77       63.29      1.46 o
   4   7   2        3.40        5.23      0.46 o
   5   7   2       52.26       34.82      0.86 o
   6   7   2        1.29        6.59      0.91 o
   7   7   2      125.99      119.42      2.44 o
   8   7   2        8.79        5.00      1.08 o
   9   7   2        0.42        1.66      1.39 o
  10   7   2        0.08        4.55      2.09 o
 -10   8   2       15.81       12.06      1.71 o
  -9   8   2       14.28       13.07      1.32 o
  -8   8   2       20.58       16.78      2.02 o
  -7   8   2      106.21      101.51      2.02 o
  -6   8   2       38.45       35.55      1.54 o
  -5   8   2       36.35       30.99      1.42 o
  -4   8   2        0.03        2.94      0.37 o
  -3   8   2      634.85      653.82      6.73 o
  -2   8   2       69.44       70.67      0.76 o
  -1   8   2     1516.33     1513.18      8.72 o
   0   8   2       71.09       73.67      0.83 o
   1   8   2        3.14        5.87      0.28 o
   2   8   2       87.71       86.72      1.11 o
   3   8   2      925.76      900.54      7.05 o
   4   8   2      222.04      183.64      4.57 o
   5   8   2      250.94      255.07      2.99 o
   6   8   2      347.17      358.05      5.11 o
   7   8   2        6.38        6.74      1.55 o
   8   8   2       19.15       16.93      1.33 o
   9   8   2       52.50       51.01      2.04 o
  10   8   2       78.24       69.96      4.11 o
 -10   9   2        3.95        4.20      1.66 o
  -9   9   2       33.04       25.40      1.59 o
  -8   9   2        9.25        8.42      1.07 o
  -7   9   2      108.75      112.85      2.17 o
  -6   9   2      231.63      220.54      3.14 o
  -5   9   2      249.02      243.37      4.40 o
  -4   9   2        6.00        5.68      0.47 o
  -3   9   2       57.37       41.18      0.86 o
  -2   9   2      308.35      281.18      2.02 o
  -1   9   2      584.11      554.48      3.42 o
   0   9   2      225.50      216.22      1.67 o
   1   9   2      191.94      199.37      1.37 o
   2   9   2      260.89      292.60      2.41 o
   3   9   2       13.65       10.68      0.48 o
   4   9   2        0.40        3.95      0.62 o
   5   9   2        4.69        4.39      0.61 o
   6   9   2        6.11        9.84      1.11 o
   7   9   2       95.28      105.45      2.52 o
   8   9   2        0.31        1.61      1.15 o
   9   9   2        3.34        3.46      1.27 o
 -10  10   2       29.34       25.49      2.20 o
  -9  10   2       62.07       58.51      2.85 o
  -8  10   2       10.19        7.58      1.18 o
  -7  10   2        1.06        1.04      1.17 o
  -6  10   2      384.02      370.73      4.71 o
  -5  10   2      260.26      247.45      3.40 o
  -4  10   2       35.03       34.23      0.90 o
  -3  10   2       39.52       45.26      1.03 o
  -2  10   2      400.14      382.89      2.66 o
  -1  10   2      687.26      714.76      4.65 o
   0  10   2       19.17       33.71      0.61 o
   1  10   2      118.91      120.01      1.05 o
   2  10   2       81.39       77.68      1.11 o
   3  10   2       33.77       51.76      0.89 o
   4  10   2      366.64      343.52      4.01 o
   5  10   2        3.84        4.84      0.69 o
   6  10   2       13.31       10.94      1.24 o
   7  10   2      116.90      122.89      3.28 o
   8  10   2       64.67       69.31      2.35 o
   9  10   2       36.93       33.51      1.97 o
  -9  11   2        1.19        1.34      1.70 o
  -8  11   2       35.37       34.28      1.98 o
  -7  11   2       68.33       78.67      2.06 o
  -6  11   2       26.90       21.80      1.25 o
  -5  11   2       22.87       23.97      1.00 o
  -4  11   2       18.03       18.20      1.01 o
  -3  11   2       82.12       87.88      1.30 o
  -2  11   2      257.73      260.95      2.58 o
  -1  11   2     2248.48     2156.00     13.29 o
   0  11   2      427.09      417.56      2.92 o
   1  11   2     1155.01     1184.93      6.98 o
   2  11   2      504.19      531.60      4.11 o
   3  11   2       20.29       24.10      0.75 o
   4  11   2        6.96        6.77      0.76 o
   5  11   2        5.97        9.54      0.83 o
   6  11   2       56.38       57.47      2.03 o
   7  11   2       93.05       95.36      2.64 o
   8  11   2       35.96       45.01      2.79 o
   9  11   2       50.50       47.42      2.27 o
  -9  12   2       71.69       69.58      3.34 o
  -8  12   2       20.09       17.18      2.07 o
  -7  12   2        1.48       -0.06      1.08 o
  -6  12   2      220.03      221.68      4.52 o
  -5  12   2      227.06      205.09      2.20 o
  -4  12   2        2.02        3.59      0.60 o
  -3  12   2       82.53       72.35      1.45 o
  -2  12   2       60.49       61.11      1.00 o
  -1  12   2      395.14      358.92      2.80 o
   0  12   2      293.05      248.34      2.09 o
   1  12   2        8.25        7.24      0.48 o
   2  12   2       37.88       33.11      0.85 o
   3  12   2      176.44      198.33      1.92 o
   4  12   2        0.54        0.95      0.75 o
   5  12   2        1.95        2.15      0.82 o
   6  12   2       35.06       24.94      2.04 o
   7  12   2      207.59      211.79      4.01 o
   8  12   2        0.90        1.01      1.40 o
  -9  13   2        4.77        3.15      2.00 o
  -8  13   2        0.67        1.21      1.88 o
  -7  13   2       74.62       81.18      2.50 o
  -6  13   2      285.98      310.72      4.35 o
  -5  13   2      193.54      203.84      2.82 o
  -4  13   2        8.93        8.00      0.72 o
  -3  13   2       19.54       30.33      1.12 o
  -2  13   2       75.39       79.15      1.16 o
  -1  13   2       27.65       22.67      0.95 o
   0  13   2      242.23      226.88      2.55 o
   1  13   2       40.51       55.19      1.29 o
   2  13   2       69.80       61.78      1.08 o
   3  13   2       33.31       39.46      0.93 o
   4  13   2        1.80        0.87      0.77 o
   5  13   2        2.22        1.14      0.85 o
   6  13   2        4.80        4.61      1.70 o
   7  13   2       16.84       15.87      2.01 o
   8  13   2       25.37       27.48      3.86 o
  -8  14   2        2.46        1.51      2.02 o
  -7  14   2       20.37       14.54      2.22 o
  -6  14   2       30.98       33.49      1.54 o
  -5  14   2      131.95      113.70      1.65 o
  -4  14   2       13.42       16.20      0.96 o
  -3  14   2       20.74       13.00      0.90 o
  -2  14   2      282.62      319.71      3.08 o
  -1  14   2        0.31        0.41      0.71 o
   0  14   2      221.24      211.22      2.08 o
   1  14   2       10.25        8.45      0.84 o
   2  14   2      107.30      113.43      2.17 o
   3  14   2       37.40       48.35      1.03 o
   4  14   2       76.08       85.32      1.56 o
   5  14   2       12.37        9.06      1.00 o
   6  14   2       14.69       12.55      0.85 o
   7  14   2       20.19       18.46      1.77 o
  -7  15   2        4.56        3.08      2.11 o
  -6  15   2       15.12       15.05      1.31 o
  -5  15   2        0.91        1.37      0.73 o
  -4  15   2      149.08      142.86      2.23 o
  -3  15   2        9.19       11.99      1.18 o
  -2  15   2        0.26        3.49      0.69 o
  -1  15   2       22.08       28.42      1.82 o
   0  15   2       13.61        9.51      0.79 o
   1  15   2       11.59       13.94      0.94 o
   2  15   2        0.35        0.36      0.77 o
   3  15   2        3.20        3.42      0.69 o
   4  15   2       38.45       42.47      1.32 o
   5  15   2      106.69      115.07      2.50 o
   6  15   2        4.00        3.16      0.86 o
  -7  16   2        3.18        2.77      2.08 o
  -6  16   2       17.94       20.12      2.36 o
  -5  16   2       11.34        7.50      0.91 o
  -4  16   2       10.67        7.16      1.18 o
  -3  16   2       59.31       68.95      2.11 o
  -2  16   2       20.15       21.29      1.14 o
  -1  16   2        3.23        4.82      0.96 o
   0  16   2        1.23        0.31      0.90 o
   1  16   2        2.15        2.27      1.11 o
   2  16   2        0.03        0.37      0.85 o
   3  16   2       32.42       36.97      1.96 o
   4  16   2       18.38       24.44      1.31 o
   5  16   2       73.48       71.35      4.28 o
   6  16   2        0.01       -0.57      2.30 o
  -6  17   2       28.93       32.15      2.74 o
  -5  17   2       10.18       11.66      2.17 o
  -4  17   2       60.11       51.09      2.00 o
  -3  17   2        0.14       -0.73      1.13 o
  -2  17   2        8.55       13.48      1.13 o
  -1  17   2       58.25       63.42      1.44 o
   0  17   2      107.75      114.37      2.34 o
   1  17   2       57.00       61.99      2.24 o
   2  17   2       12.96       12.63      1.05 o
   3  17   2       26.11       30.16      1.78 o
   4  17   2        3.49        4.47      1.47 o
  -4  18   2       10.35        9.59      1.38 o
  -3  18   2       41.02       38.78      1.64 o
  -2  18   2        0.28        0.73      1.01 o
  -1  18   2        0.41        1.50      1.31 o
   0  18   2       98.46       90.46      2.58 o
   1  18   2       64.00       73.33      2.84 o
   2  18   2        2.98        4.49      1.39 o
   3  18   2        1.68        3.49      1.97 o
  -2  19   2       15.54       10.66      1.17 o
  -1  19   2       23.23       31.10      1.85 o
   0  19   2       11.68       12.85      1.73 o
   1  19   2        0.49       -0.06      1.41 o
  -1 -20   3       83.00       90.69      3.52 o
   0 -20   3       37.36       38.14      1.66 o
   1 -20   3        8.36        8.61      1.51 o
  -3 -19   3        1.50        1.62      2.17 o
  -2 -19   3       55.87       56.31      2.12 o
  -1 -19   3       17.63       20.05      1.19 o
   0 -19   3       94.25       99.68      2.75 o
   1 -19   3        1.23        0.34      0.99 o
   2 -19   3        2.52        0.69      1.07 o
   3 -19   3      164.93      168.92      2.87 o
   4 -19   3       62.27       60.40      2.29 o
  -4 -18   3       23.83       21.28      2.54 o
  -3 -18   3        2.30        4.34      1.60 o
  -2 -18   3      142.04      140.69      4.09 o
  -1 -18   3       55.46       59.93      1.91 o
   0 -18   3        2.53        1.37      0.85 o
   1 -18   3       20.44       17.16      0.99 o
   2 -18   3        7.98       10.96      1.12 o
   3 -18   3      229.44      232.63      4.08 o
   4 -18   3       76.86       76.82      2.37 o
   5 -18   3       41.06       42.84      3.08 o
  -6 -17   3       67.74       72.02      2.71 o
  -5 -17   3      342.19      357.08      5.06 o
  -4 -17   3       52.39       60.03      1.71 o
  -3 -17   3        5.00        4.18      1.22 o
  -2 -17   3        0.02       -0.89      1.16 o
  -1 -17   3       24.36       22.79      1.35 o
   0 -17   3       59.03       51.88      1.33 o
   1 -17   3       78.92       81.05      1.74 o
   2 -17   3      135.99      118.59      2.02 o
   3 -17   3       23.18       16.78      1.56 o
   4 -17   3      747.85      772.59     16.88 o
   5 -17   3        0.00       -0.87      1.85 o
   6 -17   3       32.47       26.19      2.51 o
  -6 -16   3        0.22        1.79      1.48 o
  -5 -16   3       69.79       71.61      1.76 o
  -4 -16   3       53.62       48.32      1.54 o
  -3 -16   3        2.56        1.02      0.66 o
  -2 -16   3        0.27        0.94      1.03 o
  -1 -16   3      369.88      339.92      4.39 o
   0 -16   3       68.35       61.87      1.14 o
   1 -16   3       60.62       56.59      1.16 o
   2 -16   3       31.42       25.66      0.90 o
   3 -16   3        1.29       -0.92      0.92 o
   4 -16   3       92.69       92.64      2.05 o
   5 -16   3        7.66        3.94      0.94 o
   6 -16   3        0.88        0.10      1.88 o
   7 -16   3        4.19        5.25      1.50 o
  -7 -15   3       27.06       26.24      1.92 o
  -6 -15   3       66.34       70.25      2.46 o
  -5 -15   3      151.68      141.29      2.25 o
  -4 -15   3      154.01      177.44      2.52 o
  -3 -15   3        2.96        1.95      0.63 o
  -2 -15   3       54.47       49.24      1.34 o
  -1 -15   3       65.07       37.32      1.42 o
   0 -15   3       32.40       28.42      0.90 o
   1 -15   3        4.56        3.44      0.59 o
   2 -15   3       80.78       87.73      1.31 o
   3 -15   3      249.89      243.39      3.42 o
   4 -15   3      205.58      200.34      2.98 o
   5 -15   3       26.61       24.77      1.06 o
   6 -15   3       93.06       99.75      2.22 o
   7 -15   3        0.04        0.89      1.95 o
   8 -15   3       44.83       47.34      3.16 o
  -8 -14   3       13.80       17.32      1.74 o
  -7 -14   3       82.26       79.83      2.87 o
  -6 -14   3        1.83        3.90      1.48 o
  -5 -14   3       70.03       69.81      1.58 o
  -4 -14   3       61.97       64.82      1.63 o
  -3 -14   3        2.27        3.06      0.76 o
  -2 -14   3       47.53       50.32      1.13 o
  -1 -14   3       38.72       44.81      1.19 o
   0 -14   3      464.36      420.01      3.51 o
   1 -14   3        5.51        5.47      0.56 o
   2 -14   3       25.49       32.89      1.06 o
   3 -14   3       23.14       30.26      1.16 o
   4 -14   3      112.58      101.77      1.76 o
   5 -14   3        0.02        3.33      1.27 o
   6 -14   3       33.79       28.54      1.27 o
   7 -14   3        7.63       10.73      1.52 o
   8 -14   3       67.97       70.27      3.32 o
  -8 -13   3        0.09       -1.30      1.30 o
  -7 -13   3       19.61       16.11      1.35 o
  -6 -13   3        4.90        5.98      1.11 o
  -5 -13   3      268.69      247.77      2.93 o
  -4 -13   3       76.83       60.41      1.57 o
  -3 -13   3       34.70       32.59      0.91 o
  -2 -13   3        1.96        1.32      0.53 o
  -1 -13   3       45.48       28.85      1.07 o
   0 -13   3      105.07       85.08      1.19 o
   1 -13   3       14.70       14.67      0.62 o
   2 -13   3        6.60        5.55      0.52 o
   3 -13   3        2.55        3.18      0.61 o
   4 -13   3       81.43       76.49      1.24 o
   5 -13   3       55.74       36.60      1.13 o
   6 -13   3       77.80       77.52      2.30 o
   7 -13   3       37.57       40.51      2.03 o
   8 -13   3       67.52       77.91      3.29 o
   9 -13   3       26.62       19.52      2.24 o
  -9 -12   3       53.55       58.36      2.32 o
  -8 -12   3        3.59        3.74      1.14 o
  -7 -12   3        2.52        0.99      1.35 o
  -6 -12   3       11.68        9.05      1.08 o
  -5 -12   3       61.30       46.31      1.22 o
  -4 -12   3       16.84       18.08      0.88 o
  -3 -12   3        9.43        6.45      0.52 o
  -2 -12   3      103.73      108.43      1.31 o
  -1 -12   3      292.77      285.27      2.10 o
   0 -12   3      518.61      541.73      3.89 o
   1 -12   3      213.57      204.37      1.80 o
   2 -12   3        7.34        9.91      0.52 o
   3 -12   3      380.70      368.80      4.06 o
   4 -12   3      114.76       88.28      1.27 o
   5 -12   3       22.77       11.23      0.55 o
   6 -12   3       18.74       16.40      1.17 o
   7 -12   3        8.55        5.64      1.13 o
   8 -12   3       13.12       14.94      1.56 o
   9 -12   3       88.09       79.97      3.38 o
  -9 -11   3        4.40        3.38      1.32 o
  -8 -11   3       36.30       39.32      1.98 o
  -7 -11   3      268.97      263.88      3.68 o
  -6 -11   3       54.79       49.66      1.64 o
  -5 -11   3      183.29      177.34      2.21 o
  -4 -11   3      214.77      183.08      3.30 o
  -3 -11   3      366.05      314.64      2.63 o
  -2 -11   3       65.63       63.84      1.24 o
  -1 -11   3       14.25       23.73      1.07 o
   0 -11   3      207.38      216.72      1.75 o
   1 -11   3      253.67      287.47      2.13 o
   2 -11   3       27.47       25.26      0.60 o
   3 -11   3      169.12      179.61      1.79 o
   4 -11   3        0.41        0.40      0.46 o
   5 -11   3      565.67      518.37      6.28 o
   6 -11   3        0.23        0.19      0.89 o
   7 -11   3       96.10       97.89      2.12 o
   8 -11   3       22.94       22.14      1.58 o
   9 -11   3       68.71       62.11      2.95 o
 -10 -10   3        5.39        4.53      1.32 o
  -9 -10   3      175.90      171.38      2.89 o
  -8 -10   3       79.46       72.30      2.41 o
  -7 -10   3        0.28        0.40      0.89 o
  -6 -10   3       20.51       14.51      1.09 o
  -5 -10   3        6.97        5.27      0.60 o
  -4 -10   3        2.50        5.76      0.62 o
  -3 -10   3       77.73       82.42      1.53 o
  -2 -10   3       23.01       18.35      0.59 o
  -1 -10   3      385.16      326.91      2.35 o
   0 -10   3      552.33      533.05      3.65 o
   1 -10   3      768.82      827.09      4.96 o
   2 -10   3        7.42        7.83      0.38 o
   3 -10   3      252.08      249.71      2.22 o
   4 -10   3        5.16        8.27      0.48 o
   5 -10   3        4.50        1.59      0.84 o
   6 -10   3       51.54       47.71      1.48 o
   7 -10   3        1.40        1.94      0.90 o
   8 -10   3        2.24        2.44      1.03 o
   9 -10   3      243.14      265.01      5.75 o
  10 -10   3       25.48       19.46      2.00 o
 -10  -9   3       28.11       34.07      1.82 o
  -9  -9   3        5.29        1.58      1.63 o
  -8  -9   3       79.77       81.26      2.18 o
  -7  -9   3      254.68      248.20      3.94 o
  -6  -9   3      173.55      167.30      2.95 o
  -5  -9   3      508.12      508.17      5.49 o
  -4  -9   3     1370.20     1356.71     10.60 o
  -3  -9   3      375.59      374.08      2.93 o
  -2  -9   3      282.56      321.85      3.11 o
  -1  -9   3      167.71      169.19      1.31 o
   0  -9   3      200.46      204.62      1.44 o
   1  -9   3      156.77      187.40      1.64 o
   2  -9   3      820.41      771.48      4.91 o
   3  -9   3      165.99      172.88      4.27 o
   4  -9   3      176.54      164.94      1.62 o
   5  -9   3      417.12      398.93      5.10 o
   6  -9   3      111.04      101.18      1.70 o
   7  -9   3        5.96        3.90      0.88 o
   8  -9   3        1.71        1.57      1.07 o
   9  -9   3      109.76      108.61      2.67 o
  10  -9   3       26.46       19.52      1.93 o
 -10  -8   3      167.32      169.40      3.22 o
  -9  -8   3       44.62       46.34      1.83 o
  -8  -8   3      116.68      119.53      2.50 o
  -7  -8   3       47.22       42.66      1.62 o
  -6  -8   3       45.81       39.92      1.57 o
  -5  -8   3        0.00       -0.44      0.56 o
  -4  -8   3        6.94       10.50      0.78 o
  -3  -8   3      419.92      425.60      6.87 o
  -2  -8   3      801.85      842.98      6.00 o
  -1  -8   3      370.36      290.27      2.08 o
   0  -8   3     2878.50     2993.48     18.11 o
   1  -8   3     1083.81     1111.97      6.91 o
   2  -8   3       62.93       63.79      0.70 o
   3  -8   3       59.47       73.47      1.44 o
   4  -8   3       32.52       36.35      1.05 o
   5  -8   3       31.97       39.54      1.08 o
   6  -8   3       65.81       59.18      1.59 o
   7  -8   3      163.95      158.40      2.46 o
   8  -8   3        7.18        6.77      0.99 o
   9  -8   3       49.45       49.56      1.67 o
  10  -8   3       11.92       13.36      1.73 o
 -10  -7   3        9.41        8.14      1.09 o
  -9  -7   3        0.07       -1.24      1.24 o
  -8  -7   3       11.96       12.92      1.05 o
  -7  -7   3       91.83       95.35      2.39 o
  -6  -7   3      133.75      134.05      5.34 o
  -5  -7   3     2241.30     2079.50     24.91 o
  -4  -7   3      274.15      256.08      3.03 o
  -3  -7   3      214.67      163.37      1.85 o
  -2  -7   3        0.40        1.21      0.27 o
  -1  -7   3       99.51       87.10      0.75 o
   0  -7   3      316.29      400.28      2.81 o
   1  -7   3      203.53      236.13      2.06 o
   2  -7   3      105.58       73.94      1.45 o
   3  -7   3       56.75       39.73      0.71 o
   4  -7   3      134.87      108.11      1.51 o
   5  -7   3      385.34      391.28      3.97 o
   6  -7   3        1.67        2.16      0.71 o
   7  -7   3      119.69      107.03      1.71 o
   8  -7   3       20.54       17.68      1.06 o
   9  -7   3      471.92      526.68      8.33 o
  10  -7   3        0.31       -0.58      1.37 o
  11  -7   3        5.38        4.40      1.58 o
 -11  -6   3      153.59      163.23      5.58 o
 -10  -6   3       11.01       11.27      2.20 o
  -9  -6   3        2.15        0.35      0.85 o
  -8  -6   3      178.73      202.41      4.16 o
  -7  -6   3       50.12       48.93      1.89 o
  -6  -6   3       85.58       91.41      1.69 o
  -5  -6   3      154.73      146.54      2.01 o
  -4  -6   3      343.46      352.53      4.73 o
  -3  -6   3       27.95       28.52      0.86 o
  -2  -6   3     1092.67     1083.68      8.97 o
  -1  -6   3     1756.98     1788.79     11.50 o
   0  -6   3     2913.51     2793.95     19.54 o
   1  -6   3      186.51      148.47      1.59 o
   2  -6   3       75.12       51.73      0.62 o
   3  -6   3      109.84      125.61      1.32 o
   4  -6   3      139.80      127.47      1.63 o
   5  -6   3      159.70      157.99      1.96 o
   6  -6   3       36.41       29.75      0.94 o
   7  -6   3      124.56      120.36      1.99 o
   8  -6   3        0.95        1.47      0.81 o
   9  -6   3       25.87       18.01      1.12 o
  10  -6   3       15.78       19.60      1.63 o
  11  -6   3       14.66       15.06      1.66 o
 -10  -5   3        3.30        0.31      0.79 o
  -9  -5   3       93.04       87.56      3.19 o
  -8  -5   3       22.01       17.12      1.04 o
  -7  -5   3       13.58       21.71      0.87 o
  -6  -5   3      563.38      535.61      6.89 o
  -5  -5   3       80.30       76.04      1.28 o
  -4  -5   3        2.75        2.32      0.53 o
  -3  -5   3       40.36       68.94      1.12 o
  -2  -5   3        4.24        1.07      0.26 o
  -1  -5   3     1168.42     1119.49      9.60 o
   0  -5   3      407.53      386.57      9.11 o
   1  -5   3       95.31       84.60      1.11 o
   2  -5   3        4.43        6.26      1.36 o
   3  -5   3       55.19       60.70      0.96 o
   4  -5   3      104.82       72.96      1.51 o
   5  -5   3        2.87        0.77      0.42 o
   6  -5   3       60.03       57.01      1.22 o
   7  -5   3      308.58      268.51      3.36 o
   8  -5   3       26.84       32.20      1.21 o
   9  -5   3       56.53       61.42      2.83 o
  10  -5   3       23.75       34.28      1.67 o
  11  -5   3        0.01        1.37      1.36 o
 -10  -4   3       33.39       36.43      2.80 o
  -9  -4   3        7.21       11.38      1.94 o
  -8  -4   3       13.52        8.24      0.67 o
  -7  -4   3        7.88        7.26      0.55 o
  -6  -4   3       69.11       68.25      1.73 o
  -5  -4   3        0.32       -0.32      0.32 o
  -4  -4   3      591.64      590.11      5.29 o
  -3  -4   3        2.62        3.15      0.30 o
  -2  -4   3        8.36       17.34      0.71 o
  -1  -4   3      312.74      256.85     10.59 o
   0  -4   3     3414.83     3304.61     60.92 o
   1  -4   3        0.04        1.36      0.24 o
   2  -4   3      501.04      548.24      5.98 o
   3  -4   3      103.54      143.74      1.60 o
   4  -4   3     1250.37     1255.78     16.10 o
   5  -4   3      474.63      535.33      5.71 o
   6  -4   3      171.14      174.40      2.33 o
   7  -4   3       24.34       17.98      0.92 o
   8  -4   3        0.62        1.71      0.70 o
   9  -4   3        0.24        0.84      0.81 o
  10  -4   3       51.64       52.74      1.88 o
  11  -4   3        3.38        2.07      1.34 o
  -9  -3   3       27.00       35.38      2.53 o
  -8  -3   3       14.74       20.60      1.35 o
  -7  -3   3       48.12       53.69      1.79 o
  -6  -3   3      177.54      182.32      2.91 o
  -5  -3   3      502.56      555.46      7.56 o
  -4  -3   3       10.06       28.41      1.78 o
  -3  -3   3      238.80      178.87      1.92 o
  -2  -3   3       83.21      150.27     18.17 o
  -1  -3   3      231.67      186.79      2.10 o
   0  -3   3     1126.03     1206.75     22.51 o
   1  -3   3      744.85      830.51      8.97 o
   2  -3   3     1560.22     1700.38     21.83 o
   3  -3   3        1.24        0.89      0.37 o
   4  -3   3     1157.02     1089.59     10.91 o
   5  -3   3       56.53       58.53      1.11 o
   6  -3   3       66.46       69.93      1.27 o
   7  -3   3      430.48      377.15      4.33 o
   8  -3   3        3.87        2.38      0.67 o
   9  -3   3       34.29       36.47      1.46 o
  10  -3   3        3.88        4.67      1.02 o
  11  -3   3       27.98       29.73      2.01 o
  -9  -2   3       98.43       83.06      3.43 o
  -8  -2   3       25.60       16.86      1.26 o
  -7  -2   3       27.18       18.84      0.95 o
  -6  -2   3      411.96      394.72      4.63 o
  -5  -2   3      370.09      296.40      4.47 o
  -4  -2   3        0.67        1.94      0.52 o
  -3  -2   3      153.63      149.37      2.32 o
  -2  -2   3      563.56      681.24     12.59 o
  -1  -2   3    11446.97    11315.78    194.74 o
   0  -2   3      435.07      505.28      6.46 o
   1  -2   3     7962.40     7952.41    101.69 o
   2  -2   3     4848.23     5152.41     66.75 o
   3  -2   3        0.22        2.73      0.49 o
   4  -2   3      337.30      400.42      3.32 o
   5  -2   3       16.96       14.84      0.60 o
   6  -2   3       75.25       82.23      1.34 o
   7  -2   3      170.90      158.58      2.17 o
   8  -2   3      306.14      250.83      3.15 o
   9  -2   3       10.64        8.72      0.93 o
  10  -2   3        1.36        1.27      0.96 o
  11  -2   3       10.14        8.06      1.43 o
  -9  -1   3       36.50       30.79      2.69 o
  -8  -1   3       16.51       11.83      0.93 o
  -7  -1   3        1.16        0.34      0.61 o
  -6  -1   3      537.35      496.64      5.65 o
  -5  -1   3     2983.50     3072.73     31.22 o
  -4  -1   3     1598.83     1794.16     26.88 o
  -3  -1   3      181.36      200.35      2.98 o
  -2  -1   3       14.61       15.92      0.69 o
  -1  -1   3      372.25      413.57      5.32 o
   0  -1   3      129.03      124.08      1.45 o
   1  -1   3     1084.12     1107.51     17.02 o
   2  -1   3        1.14        7.81      0.65 o
   3  -1   3       12.66        5.35      0.37 o
   4  -1   3      108.83       82.06      1.16 o
   5  -1   3      346.77      356.75      3.35 o
   6  -1   3      193.46      229.14      2.35 o
   7  -1   3       40.43       49.17      1.12 o
   8  -1   3      174.16      164.63      2.69 o
   9  -1   3        0.02        1.01      0.86 o
  10  -1   3       26.46       25.30      1.49 o
  11  -1   3        3.77        6.19      1.37 o
  -9   0   3      287.45      288.69      5.04 o
  -8   0   3        0.01       -0.30      0.73 o
  -7   0   3      393.79      388.02      4.70 o
  -6   0   3      831.43      857.09      9.25 o
  -5   0   3      535.56      550.51      6.08 o
  -4   0   3      266.15      337.64      4.33 o
  -3   0   3     2152.85     2307.33     41.17 o
  -2   0   3     1036.04      985.65     12.28 o
   0   0   3     6417.01     6899.54     70.85 o
   1   0   3     1684.70     1652.33     20.60 o
   2   0   3      302.58      334.17      6.17 o
   3   0   3       52.23       81.45      1.37 o
   4   0   3       50.95       36.00      0.63 o
   5   0   3      198.96      192.18      2.08 o
   6   0   3       92.70      104.01      1.76 o
   7   0   3      626.62      607.75      8.58 o
   8   0   3       32.73       26.62      1.49 o
   9   0   3      128.95      131.68      2.96 o
  10   0   3       23.67       20.09      1.45 o
  11   0   3        0.64        1.89      1.31 o
  -9   1   3      130.49      117.45      1.89 o
  -8   1   3       16.21       16.09      0.86 o
  -7   1   3       35.43       43.17      0.93 o
  -6   1   3      687.87      732.71      6.62 o
  -5   1   3     3508.26     3752.78     32.01 o
  -4   1   3      598.76      588.16      5.27 o
  -3   1   3      260.15      251.89      5.24 o
  -2   1   3     2206.98     2234.53     39.73 o
  -1   1   3     2169.20     2211.24     28.91 o
   0   1   3      713.82      699.29     12.52 o
   1   1   3      259.39      261.82      3.51 o
   2   1   3      521.64      558.68      9.98 o
   3   1   3        0.21        2.39      0.74 o
   4   1   3      802.04      724.71      6.38 o
   5   1   3      646.87      638.23      7.19 o
   6   1   3      225.48      220.56      2.62 o
   7   1   3       20.33       21.06      0.89 o
   8   1   3      166.66      155.32      2.65 o
   9   1   3       24.07       21.46      1.68 o
  10   1   3        0.06        1.56      1.23 o
  11   1   3        4.26        9.31      1.39 o
 -11   2   3        0.00       -0.03      0.93 o
 -10   2   3      199.24      227.85      3.54 o
  -9   2   3      800.45      799.89     10.27 o
  -8   2   3        1.24        0.60      0.60 o
  -7   2   3       53.71       60.24      1.11 o
  -6   2   3      587.88      629.95      5.78 o
  -5   2   3      103.27      120.73      1.46 o
  -4   2   3      622.56      705.18      8.44 o
  -3   2   3      145.39      119.80      2.97 o
  -2   2   3      142.66      149.57      3.29 o
  -1   2   3     6619.33     6708.70     81.59 o
   0   2   3      741.95      637.12      8.38 o
   1   2   3      807.64      798.19     14.97 o
   3   2   3      434.23      383.99      3.59 o
   4   2   3       29.27       66.36      1.24 o
   5   2   3        0.01        2.74      0.63 o
   6   2   3      249.64      254.79      3.47 o
   7   2   3       26.31       25.71      1.13 o
   8   2   3       96.59      104.55      2.05 o
   9   2   3       43.83       46.93      2.04 o
  10   2   3       15.05       15.84      1.45 o
  11   2   3       31.89       35.91      1.96 o
 -11   3   3       28.83       36.95      1.81 o
 -10   3   3        6.20        3.45      0.96 o
  -9   3   3      106.22      130.77      2.49 o
  -8   3   3      167.26      152.62      2.36 o
  -7   3   3       34.90       29.30      1.32 o
  -6   3   3        4.31        9.48      0.63 o
  -5   3   3     3321.52     3726.62     66.68 o
  -4   3   3      231.01      224.62      7.10 o
  -3   3   3       17.08       30.28      1.02 o
  -2   3   3      535.42      709.32     13.12 o
  -1   3   3      236.47      177.39      2.07 o
   0   3   3      799.00      783.08      8.06 o
   1   3   3        0.71        0.77      0.30 o
   2   3   3      120.53      122.79      1.14 o
   3   3   3        8.66       26.22      0.75 o
   4   3   3     1180.06     1147.37     11.02 o
   5   3   3     1215.85     1232.53     14.47 o
   6   3   3       58.02       51.39      1.43 o
   7   3   3      211.96      211.23      3.18 o
   8   3   3       70.53       68.06      1.83 o
   9   3   3       13.43       11.84      1.36 o
  10   3   3       13.44       11.18      1.40 o
  11   3   3        0.81        2.66      1.26 o
 -11   4   3       27.63       30.57      1.88 o
 -10   4   3       55.53       66.96      1.95 o
  -9   4   3      479.90      524.93      7.16 o
  -8   4   3       57.06       54.39      1.89 o
  -7   4   3      136.68      131.22      2.05 o
  -6   4   3      225.46      207.08      2.71 o
  -5   4   3       52.47       56.58      2.39 o
  -4   4   3     2245.69     2303.21     42.82 o
  -3   4   3        1.56        7.04      0.37 o
  -2   4   3     1117.08     1106.68     11.71 o
  -1   4   3      301.87      359.73      2.71 o
   0   4   3     3491.12     3336.15     28.89 o
   1   4   3     1598.34     1557.73     12.01 o
   2   4   3      880.99     1052.30      8.98 o
   3   4   3      182.52      192.42      2.32 o
   4   4   3      758.99      772.45      7.70 o
   5   4   3       58.12       40.02      1.25 o
   6   4   3       22.56       17.32      0.95 o
   7   4   3        0.86        2.56      0.78 o
   8   4   3       96.19      104.73      2.04 o
   9   4   3      319.01      325.49      4.71 o
  10   4   3       18.15       16.55      1.55 o
  11   4   3       76.35       78.65      2.60 o
 -11   5   3       17.47       13.41      1.51 o
 -10   5   3       21.47       24.52      1.69 o
  -9   5   3       51.06       47.38      1.72 o
  -8   5   3        3.15        6.40      0.95 o
  -7   5   3      159.26      159.16      5.16 o
  -6   5   3       95.44       86.31      1.60 o
  -5   5   3      843.79      811.24      8.62 o
  -4   5   3      700.78      743.31      9.32 o
  -3   5   3     2598.95     2809.91     21.45 o
  -2   5   3      433.07      457.07      3.53 o
  -1   5   3      153.87      102.41      2.26 o
   0   5   3      633.95      626.29      4.57 o
   1   5   3      434.30      418.86      2.68 o
   2   5   3      762.46      846.58      7.34 o
   3   5   3       57.82       80.73      1.61 o
   4   5   3     1692.08     1740.56     17.55 o
   5   5   3     1478.55     1339.15     15.85 o
   6   5   3      348.99      311.11      4.37 o
   7   5   3       10.71       12.68      1.00 o
   8   5   3      197.44      167.50      2.96 o
   9   5   3      231.99      251.33      3.98 o
  10   5   3       28.95       27.62      2.03 o
 -11   6   3       25.02       21.38      1.77 o
 -10   6   3       16.64       15.25      1.35 o
  -9   6   3      400.53      467.86     10.04 o
  -8   6   3       80.90       77.54      3.11 o
  -7   6   3        1.67        1.10      0.86 o
  -6   6   3      346.39      360.31      7.62 o
  -5   6   3      534.74      509.81      6.83 o
  -4   6   3      238.38      254.88      4.86 o
  -3   6   3     1640.28     1784.95     13.68 o
  -2   6   3     2236.96     2374.99     16.45 o
  -1   6   3      429.88      501.71      4.62 o
   0   6   3     2590.98     2588.75     18.01 o
   1   6   3      401.30      415.68      2.54 o
   2   6   3       49.60       65.46      0.78 o
   3   6   3      175.34      159.17      2.56 o
   4   6   3      496.97      510.55      5.39 o
   5   6   3       35.08       24.56      1.88 o
   6   6   3       58.82       37.12      1.44 o
   7   6   3      247.09      235.94      4.98 o
   8   6   3       70.60       71.11      1.93 o
   9   6   3      181.67      172.33      3.19 o
  10   6   3       48.67       52.49      2.00 o
 -11   7   3       68.50       64.98      2.73 o
 -10   7   3       83.12       81.19      2.89 o
  -9   7   3        4.45        3.47      1.11 o
  -8   7   3      161.35      169.84      3.52 o
  -7   7   3       90.14       89.64      2.16 o
  -6   7   3        0.43        1.74      1.35 o
  -5   7   3        0.24        0.38      1.01 o
  -4   7   3     1232.26     1268.25     12.64 o
  -3   7   3        2.95        4.44      0.99 o
  -2   7   3      645.49      670.05      5.37 o
  -1   7   3      387.28      398.71      2.68 o
   0   7   3     1665.54     1668.65     11.75 o
   1   7   3       43.10       52.68      0.92 o
   2   7   3      286.63      312.63      3.24 o
   3   7   3       37.86       39.96      1.13 o
   4   7   3      179.58      157.89      2.65 o
   5   7   3      277.75      258.71      2.67 o
   6   7   3      203.58      176.27      3.04 o
   7   7   3       20.26       28.65      1.62 o
   8   7   3       21.32       14.73      1.27 o
   9   7   3        1.31        0.74      1.14 o
  10   7   3        2.75        4.39      1.28 o
 -10   8   3        5.52        2.17      1.58 o
  -9   8   3      236.68      222.54      5.96 o
  -8   8   3      442.14      447.03      6.55 o
  -7   8   3      578.96      578.17     11.71 o
  -6   8   3      408.97      424.84      8.61 o
  -5   8   3       58.51       57.64      1.72 o
  -4   8   3        2.25        1.73      0.40 o
  -3   8   3     1078.36     1129.39     11.35 o
  -2   8   3       18.91       20.73      0.59 o
  -1   8   3       40.03       27.95      0.61 o
   0   8   3     2073.31     2236.10     12.12 o
   1   8   3     2047.84     2026.21     12.22 o
   2   8   3       93.98      106.63      1.14 o
   3   8   3       13.18        6.14      0.39 o
   4   8   3      914.49      867.98      7.78 o
   5   8   3        8.20        7.63      0.61 o
   6   8   3      112.22      102.88      4.29 o
   7   8   3        7.99       10.53      1.50 o
   8   8   3       41.83       39.69      2.65 o
   9   8   3       48.13       43.68      1.97 o
  10   8   3       44.05       43.35      2.72 o
 -10   9   3        3.10        0.90      1.69 o
  -9   9   3        5.59        4.26      1.28 o
  -8   9   3       20.65       17.69      1.21 o
  -7   9   3      506.98      494.25      5.97 o
  -6   9   3      111.76       95.64      2.39 o
  -5   9   3      292.16      277.34      3.66 o
  -4   9   3      482.14      484.88      4.19 o
  -3   9   3      227.52      231.25      2.28 o
  -2   9   3       66.70       70.21      0.82 o
  -1   9   3      183.45      190.69      1.57 o
   0   9   3     1064.26      963.07      5.42 o
   1   9   3     1136.10     1147.44      7.10 o
   2   9   3       32.14       30.20      0.69 o
   3   9   3      223.63      204.63      1.83 o
   4   9   3       57.70       73.99      2.59 o
   5   9   3       69.50       75.81      1.89 o
   6   9   3      129.58      126.27      2.67 o
   7   9   3       78.98       81.82      2.57 o
   8   9   3       15.51       13.28      1.42 o
   9   9   3        7.93        7.99      1.40 o
 -10  10   3        0.02       -0.08      1.73 o
  -9  10   3       55.56       58.38      2.88 o
  -8  10   3      272.59      278.90      4.02 o
  -7  10   3       19.34       25.82      2.52 o
  -6  10   3      123.35      139.71      2.50 o
  -5  10   3       28.79       31.17      1.36 o
  -4  10   3      107.96      105.95      1.41 o
  -3  10   3      281.79      293.21      2.79 o
  -2  10   3      186.20      178.60      1.60 o
  -1  10   3        3.85        0.34      0.34 o
   0  10   3        1.23        2.14      0.65 o
   1  10   3     1086.38     1089.63      6.43 o
   2  10   3       75.13       65.08      0.97 o
   3  10   3       45.23       51.47      1.07 o
   4  10   3       77.45       69.74      1.53 o
   5  10   3       31.84       29.57      1.12 o
   6  10   3       32.22       26.27      1.55 o
   7  10   3        0.37       -0.55      1.13 o
   8  10   3       68.25       69.40      3.01 o
   9  10   3        2.78        1.14      1.38 o
  -9  11   3        1.62        2.58      1.76 o
  -8  11   3       18.16       13.46      1.52 o
  -7  11   3      317.03      370.12      4.90 o
  -6  11   3       48.79       51.31      1.72 o
  -5  11   3        6.83        8.76      0.83 o
  -4  11   3     1351.02     1341.06     10.73 o
  -3  11   3      217.15      230.81      2.49 o
  -2  11   3        2.40        1.71      0.53 o
  -1  11   3      571.30      598.12      4.02 o
   0  11   3      232.21      183.17      1.67 o
   1  11   3        6.47       12.54      0.69 o
   2  11   3      189.32      193.29      1.87 o
   3  11   3       23.79       16.48      0.66 o
   4  11   3       16.87       12.77      1.01 o
   5  11   3      182.81      182.30      3.96 o
   6  11   3      244.50      262.80      5.37 o
   7  11   3       91.83       89.61      2.54 o
   8  11   3       28.54       28.42      1.80 o
  -9  12   3       41.92       45.33      3.04 o
  -8  12   3       60.19       67.77      3.16 o
  -7  12   3       68.05       75.95      2.10 o
  -6  12   3      110.15      124.04      2.49 o
  -5  12   3       24.50       23.13      0.86 o
  -4  12   3      184.79      175.77      2.74 o
  -3  12   3       75.32       86.29      1.55 o
  -2  12   3       89.03       96.04      1.41 o
  -1  12   3        0.42        0.82      0.50 o
   0  12   3        3.54       14.29      0.57 o
   1  12   3      182.84      172.16      2.20 o
   2  12   3        0.51        1.34      0.50 o
   3  12   3        0.39        4.24      0.51 o
   4  12   3      103.32      114.53      2.08 o
   5  12   3        2.75        1.63      0.86 o
   6  12   3      130.43      127.98      3.05 o
   7  12   3       99.99      107.69      2.85 o
   8  12   3       44.03       41.92      2.26 o
  -8  13   3       19.97       27.29      2.45 o
  -7  13   3       60.84       73.71      2.82 o
  -6  13   3        7.26       27.74      2.77 o
  -5  13   3        3.90        3.17      0.76 o
  -4  13   3        6.87       13.59      0.78 o
  -3  13   3      316.54      332.47      4.35 o
  -2  13   3       41.65       38.75      1.89 o
  -1  13   3       57.06       52.87      1.23 o
   0  13   3      314.47      289.23      2.57 o
   1  13   3      100.70       93.71      2.30 o
   2  13   3        7.38        8.75      0.63 o
   3  13   3       50.85       59.23      1.20 o
   4  13   3       12.40       13.32      0.96 o
   5  13   3      186.34      197.49      3.73 o
   6  13   3       68.36       79.65      1.64 o
   7  13   3      149.10      161.05      3.56 o
  -8  14   3       29.48       30.42      2.67 o
  -7  14   3        1.07        4.26      1.91 o
  -6  14   3       61.90       68.34      2.00 o
  -5  14   3       27.92       29.75      1.31 o
  -4  14   3      213.12      214.34      2.78 o
  -3  14   3        5.23        3.96      0.85 o
  -2  14   3      230.60      283.03      3.13 o
  -1  14   3        0.86       -0.43      0.72 o
   0  14   3        6.56        1.49      0.61 o
   1  14   3       64.27       64.53      2.93 o
   2  14   3      192.74      196.23      2.50 o
   3  14   3        1.19        2.49      0.58 o
   4  14   3        6.84        9.40      0.86 o
   5  14   3      649.91      674.35      6.62 o
   6  14   3        3.87        6.40      1.10 o
   7  14   3       88.58       96.33      3.00 o
  -7  15   3        0.53        0.54      2.09 o
  -6  15   3       95.43       96.48      3.82 o
  -5  15   3        2.39        3.20      0.77 o
  -4  15   3       10.66       12.29      1.07 o
  -3  15   3       55.41       70.83      2.15 o
  -2  15   3        0.11        0.42      0.66 o
  -1  15   3        0.34        0.34      0.80 o
   0  15   3       97.24      104.10      1.71 o
   1  15   3        7.01        6.49      1.01 o
   2  15   3       36.47       34.59      1.51 o
   3  15   3       76.51       95.09      2.21 o
   4  15   3       13.42       13.40      0.98 o
   5  15   3        0.61       -0.96      0.96 o
   6  15   3       45.71       46.12      1.98 o
  -6  16   3        7.20        2.94      2.00 o
  -5  16   3        5.04        4.44      1.62 o
  -4  16   3       16.63       19.97      2.78 o
  -3  16   3       46.67       48.99      1.92 o
  -2  16   3       37.07       49.28      1.59 o
  -1  16   3       70.36       75.10      1.81 o
   0  16   3        0.05       -0.83      0.91 o
   1  16   3        0.02        0.62      0.97 o
   2  16   3       82.36       93.89      1.79 o
   3  16   3       91.89       90.95      3.12 o
   4  16   3       41.50       43.88      1.90 o
   5  16   3       74.63       87.87      2.71 o
  -5  17   3        1.68        2.27      2.01 o
  -4  17   3       36.87       45.32      1.92 o
  -3  17   3       76.77       77.73      2.32 o
  -2  17   3      135.22      146.24      2.53 o
  -1  17   3       58.09       67.63      1.49 o
   0  17   3        5.00        9.54      1.85 o
   1  17   3       24.36       27.84      1.66 o
   2  17   3       71.93       71.57      2.30 o
   3  17   3       86.97       99.56      2.44 o
   4  17   3       26.54       25.56      3.69 o
  -4  18   3        3.06        3.64      1.28 o
  -3  18   3        1.35        2.27      1.49 o
  -2  18   3        2.87        2.29      1.06 o
  -1  18   3       56.42       48.76      1.63 o
   0  18   3       14.25       13.29      4.63 o
   1  18   3        2.41        0.63      1.81 o
   2  18   3       33.87       38.48      1.91 o
   3  18   3       18.24       19.12      1.81 o
  -1  19   3        9.84       12.39      2.58 o
  -1 -20   4        0.29       -1.10      1.10 o
   0 -20   4        4.49        5.38      1.13 o
   1 -20   4       12.60       15.28      1.65 o
  -3 -19   4       60.20       66.82      3.76 o
  -2 -19   4      152.52      168.46      3.33 o
  -1 -19   4        2.56        1.58      1.09 o
   0 -19   4        0.29        0.18      0.94 o
   1 -19   4      152.08      149.30      2.59 o
   2 -19   4       46.96       42.37      1.70 o
   3 -19   4       18.52       17.30      1.64 o
   4 -19   4        4.93        4.70      1.28 o
  -5 -18   4        0.25       -1.18      1.18 o
  -4 -18   4       92.65       94.95      3.20 o
  -3 -18   4        5.59        4.84      2.17 o
  -2 -18   4        7.13        7.07      1.15 o
  -1 -18   4       53.23       49.60      1.56 o
   0 -18   4       90.42       80.68      1.62 o
   1 -18   4       87.38      105.46      1.70 o
   2 -18   4        7.93        7.97      1.09 o
   3 -18   4        7.76        8.97      1.41 o
   4 -18   4        7.45        6.22      1.34 o
   5 -18   4       36.31       32.04      2.66 o
  -6 -17   4        0.10       -0.02      1.56 o
  -5 -17   4        3.60        3.22      1.17 o
  -4 -17   4        6.86        5.27      1.06 o
  -3 -17   4       48.95       58.78      2.51 o
  -2 -17   4       94.22       94.20      2.54 o
  -1 -17   4      280.84      302.49      4.14 o
   0 -17   4        3.50        4.70      0.81 o
   1 -17   4      127.26      124.84      1.84 o
   2 -17   4      149.94      177.07      2.29 o
   3 -17   4       13.27       11.11      1.74 o
   4 -17   4        6.36        8.84      1.32 o
   5 -17   4       87.52       81.67      3.59 o
   6 -17   4        9.36        8.73      2.20 o
  -6 -16   4       31.39       27.01      1.93 o
  -5 -16   4        0.29       -0.40      0.96 o
  -4 -16   4        6.48        6.23      1.02 o
  -3 -16   4       66.09       71.64      1.34 o
  -2 -16   4       35.66       37.60      1.54 o
  -1 -16   4       49.93       68.27      1.94 o
   0 -16   4        0.05        0.47      0.59 o
   1 -16   4      123.78      129.98      1.64 o
   2 -16   4        0.36       -0.59      0.61 o
   3 -16   4       81.62      104.10      2.19 o
   4 -16   4        6.11        3.09      1.03 o
   5 -16   4        5.06        4.98      1.00 o
   6 -16   4       14.64       11.84      2.09 o
   7 -16   4       36.41       45.43      2.24 o
  -7 -15   4       54.85       54.83      2.34 o
  -6 -15   4       96.93      101.46      2.44 o
  -5 -15   4        0.35       -0.86      0.86 o
  -4 -15   4       15.45       14.54      1.05 o
  -3 -15   4       11.83       14.75      0.75 o
  -2 -15   4      185.94      178.46      2.41 o
  -1 -15   4       31.01       22.88      1.77 o
   0 -15   4        9.66       27.11      0.81 o
   1 -15   4       19.64       21.16      0.80 o
   2 -15   4       94.70      116.46      1.51 o
   3 -15   4       97.68      102.05      1.86 o
   4 -15   4      101.01      100.73      2.88 o
   5 -15   4       48.24       43.87      1.43 o
   6 -15   4      192.63      192.36      3.20 o
   7 -15   4       18.55       22.34      2.40 o
   8 -15   4       26.87       23.15      2.48 o
  -8 -14   4        0.69        0.30      1.42 o
  -7 -14   4        0.55       -0.46      1.16 o
  -6 -14   4      223.85      216.17      3.39 o
  -5 -14   4       10.15       12.58      1.23 o
  -3 -14   4       39.18       47.13      1.05 o
  -2 -14   4      197.80      196.48      2.17 o
  -1 -14   4       29.22       15.79      0.88 o
   0 -14   4        5.63       11.99      0.58 o
   1 -14   4       14.53       15.19      0.68 o
   2 -14   4        9.23        7.83      0.60 o
   3 -14   4       23.48       26.21      1.13 o
   4 -14   4       16.13       14.61      0.83 o
   5 -14   4       37.16       22.71      0.89 o
   6 -14   4        3.37        4.21      1.43 o
   7 -14   4       77.04       90.65      2.62 o
   8 -14   4       16.99       15.30      2.22 o
  -8 -13   4        6.89        7.47      1.47 o
  -7 -13   4        4.05        1.11      1.07 o
  -6 -13   4      180.15      165.53      2.82 o
  -5 -13   4       39.42       29.13      1.16 o
  -4 -13   4        3.06        0.93      0.70 o
  -3 -13   4        8.77        6.81      0.58 o
  -2 -13   4        7.64        3.35      0.53 o
  -1 -13   4      277.14      249.14      2.31 o
   0 -13   4        0.66        0.01      0.48 o
   1 -13   4      153.64      142.72      1.71 o
   2 -13   4       26.38       15.54      0.64 o
   3 -13   4        1.87        0.37      0.60 o
   4 -13   4       80.65       73.07      1.22 o
   5 -13   4       19.38       15.84      1.07 o
   6 -13   4       81.87       78.58      2.73 o
   7 -13   4        9.80        8.06      1.41 o
   8 -13   4       16.81       16.11      2.11 o
   9 -13   4        0.68        0.33      1.88 o
  -9 -12   4       10.42        6.72      1.48 o
  -8 -12   4       72.06       78.97      2.11 o
  -7 -12   4        1.30        0.99      1.04 o
  -6 -12   4        0.72        3.16      1.03 o
  -5 -12   4      361.21      346.01      3.66 o
  -4 -12   4       39.21       36.57      1.16 o
  -3 -12   4        1.79        3.68      0.51 o
  -2 -12   4       88.92      114.41      2.07 o
  -1 -12   4       18.22       20.09      0.66 o
   0 -12   4       40.19       45.99      0.90 o
   1 -12   4      438.75      446.09      3.33 o
   2 -12   4       78.50       80.06      1.04 o
   3 -12   4       45.48       43.20      0.95 o
   4 -12   4       52.29       46.02      0.99 o
   5 -12   4       50.73       41.45      1.13 o
   6 -12   4       10.23        8.12      1.04 o
   7 -12   4      129.61      136.74      2.61 o
   8 -12   4       27.54       24.91      1.70 o
   9 -12   4        0.00        1.36      1.80 o
  -9 -11   4       83.21       77.97      2.43 o
  -8 -11   4       20.98       21.08      1.35 o
  -7 -11   4       19.70       12.68      1.38 o
  -6 -11   4       17.82        8.09      0.98 o
  -5 -11   4       34.33       33.72      1.07 o
  -4 -11   4        0.01        1.12      0.69 o
  -3 -11   4        7.33        3.31      0.44 o
  -2 -11   4      102.25      106.58      1.48 o
  -1 -11   4     1067.11     1136.31      7.05 o
   0 -11   4       32.64       42.28      0.99 o
   1 -11   4      335.62      339.44      2.45 o
   2 -11   4      386.64      332.99      2.55 o
   3 -11   4       68.73       65.73      1.04 o
   4 -11   4      132.62      121.68      1.29 o
   5 -11   4       54.28       52.31      1.58 o
   6 -11   4      149.97      156.73      2.61 o
   7 -11   4       21.47       16.95      1.37 o
   8 -11   4      108.69      119.88      2.91 o
   9 -11   4       57.06       56.82      2.91 o
 -10 -10   4        9.36        6.16      1.34 o
  -9 -10   4        8.80        6.88      1.17 o
  -8 -10   4        1.47        0.93      0.96 o
  -7 -10   4       92.60       90.20      1.94 o
  -6 -10   4        0.94        1.42      0.81 o
  -5 -10   4      238.69      199.95      2.73 o
  -4 -10   4      122.86      113.26      1.48 o
  -3 -10   4       72.76       65.66      0.92 o
  -2 -10   4        8.46       12.82      0.54 o
  -1 -10   4      386.70      438.97      2.93 o
   0 -10   4      191.86      163.30      1.39 o
   1 -10   4      111.90      109.68      0.98 o
   2 -10   4      354.71      328.88      2.34 o
   3 -10   4      193.63      181.54      1.76 o
   4 -10   4      102.50      102.62      1.24 o
   5 -10   4       12.83       12.32      0.82 o
   6 -10   4        5.92        3.44      0.74 o
   7 -10   4      128.61      144.32      2.53 o
   8 -10   4      122.36      118.15      4.21 o
   9 -10   4        6.53        5.53      1.73 o
  10 -10   4       39.29       37.85      2.67 o
 -10  -9   4       13.08        9.12      1.32 o
  -9  -9   4      171.86      156.67      2.68 o
  -8  -9   4       12.15        8.07      0.99 o
  -7  -9   4        2.35        2.76      0.85 o
  -6  -9   4      208.39      197.85      3.55 o
  -5  -9   4       42.33       38.57      2.32 o
  -4  -9   4      133.90      144.00      1.93 o
  -3  -9   4        0.90        0.90      0.33 o
  -2  -9   4      107.03      124.02      1.36 o
  -1  -9   4      332.59      308.74      2.26 o
   0  -9   4     1008.63     1017.27      5.96 o
   1  -9   4       76.37       69.08      0.75 o
   2  -9   4      102.20       78.74      0.84 o
   3  -9   4     1341.24     1314.41      9.50 o
   4  -9   4     1016.17      968.28      9.79 o
   5  -9   4       46.78       32.59      1.06 o
   6  -9   4      113.37      109.54      2.30 o
   7  -9   4        7.53        4.00      1.11 o
   8  -9   4        2.20        5.09      1.05 o
   9  -9   4      272.46      293.40      4.81 o
  10  -9   4       42.38       41.99      2.49 o
 -10  -8   4       25.54       16.80      1.38 o
  -9  -8   4        8.00        6.16      1.64 o
  -8  -8   4       99.26       94.60      4.29 o
  -7  -8   4       76.04       78.86      1.93 o
  -6  -8   4        2.67        1.59      0.99 o
  -5  -8   4      768.74      751.97      6.91 o
  -4  -8   4        3.03        1.44      0.57 o
  -3  -8   4      197.20      212.29      2.32 o
  -2  -8   4       21.22       27.41      0.95 o
  -1  -8   4     1134.89     1267.20      7.72 o
   0  -8   4      634.89      740.07      5.02 o
   1  -8   4      161.54      187.02      1.32 o
   2  -8   4      210.25      196.14      1.56 o
   3  -8   4        6.29        9.43      0.58 o
   4  -8   4     1121.88     1096.74      7.97 o
   5  -8   4      810.57      831.63      7.77 o
   6  -8   4       35.46       39.72      1.96 o
   7  -8   4      135.83      125.78      1.98 o
   8  -8   4      174.47      193.49      2.98 o
   9  -8   4       94.96       90.50      2.45 o
  10  -8   4        5.79       10.15      1.68 o
 -10  -7   4        9.30        9.37      1.72 o
  -9  -7   4      172.35      184.46     10.06 o
  -8  -7   4      144.59      150.97      2.70 o
  -7  -7   4        9.45       11.33      3.90 o
  -6  -7   4      126.70      105.60      3.23 o
  -5  -7   4     1352.06     1345.80     13.45 o
  -4  -7   4      255.13      237.46      2.55 o
  -3  -7   4       45.57       44.45      1.50 o
  -2  -7   4       28.38       33.34      0.58 o
  -1  -7   4     1159.52     1102.48      7.38 o
   0  -7   4       86.16      125.15      1.08 o
   1  -7   4     1924.90     1921.26     12.62 o
   2  -7   4       94.19      125.80      1.14 o
   3  -7   4      367.03      255.97      3.42 o
   4  -7   4     1356.74     1351.54     10.62 o
   5  -7   4      720.24      623.62      5.96 o
   6  -7   4       37.41       34.68      1.76 o
   7  -7   4      264.64      274.73      3.16 o
   8  -7   4        7.90        9.89      0.97 o
   9  -7   4      123.47      153.58      2.64 o
  10  -7   4       28.46       29.61      2.15 o
 -11  -6   4        6.23        4.69      2.34 o
 -10  -6   4      133.53      132.97      4.86 o
  -9  -6   4        4.79        5.98      0.93 o
  -8  -6   4       13.86       10.83      0.92 o
  -7  -6   4      119.35      116.31      1.87 o
  -6  -6   4        8.38        8.34      0.67 o
  -5  -6   4      736.81      724.58      7.50 o
  -4  -6   4     5423.83     5402.05     68.44 o
  -3  -6   4      114.89       83.52      1.17 o
  -2  -6   4      271.31      255.00      2.54 o
  -1  -6   4     2045.39     2202.59     14.04 o
   0  -6   4      886.30      906.47      7.09 o
   1  -6   4      388.76      442.55      3.09 o
   2  -6   4      613.72      670.00      4.53 o
   3  -6   4      108.33      120.21      2.37 o
   4  -6   4      801.64      745.60      6.89 o
   5  -6   4     1034.41     1002.62      9.13 o
   6  -6   4        3.24        5.73      0.85 o
   7  -6   4        1.46        2.27      0.71 o
   8  -6   4       38.29       35.72      1.44 o
   9  -6   4      139.28      148.16      2.53 o
  10  -6   4        3.58       -0.26      1.41 o
  11  -6   4        9.75       10.38      1.72 o
 -10  -5   4        9.61        7.06      0.93 o
  -9  -5   4      458.59      527.43      6.86 o
  -8  -5   4      110.63      123.53      2.24 o
  -7  -5   4        3.03        4.56      0.60 o
  -6  -5   4      170.97      156.70      2.25 o
  -5  -5   4       80.59       69.77      1.67 o
  -4  -5   4      195.88      194.16      4.56 o
  -3  -5   4       13.33        8.61      0.43 o
  -2  -5   4       98.79       90.49      0.99 o
  -1  -5   4     1940.37     1872.84     13.18 o
   0  -5   4      965.98      908.55      6.46 o
   1  -5   4     1210.88     1232.04     11.51 o
   2  -5   4      720.27      889.39      7.82 o
   4  -5   4     1034.02     1039.83     11.21 o
   5  -5   4      455.25      382.47      3.83 o
   6  -5   4       57.67       64.85      1.24 o
   7  -5   4        3.10        2.10      0.68 o
   8  -5   4      140.30      140.23      2.26 o
   9  -5   4       28.32       32.76      1.54 o
  10  -5   4       16.00       14.07      1.31 o
  11  -5   4       30.55       36.71      2.28 o
 -10  -4   4        0.05        0.98      1.87 o
  -9  -4   4      335.66      379.56      8.42 o
  -8  -4   4        3.88        2.83      0.79 o
  -7  -4   4       41.43       42.13      1.04 o
  -6  -4   4        8.36       10.08      0.64 o
  -5  -4   4      286.37      280.49      3.17 o
  -4  -4   4     1846.50     1745.51     17.41 o
  -3  -4   4       21.17        5.82      0.33 o
  -2  -4   4       97.37       81.14      1.54 o
  -1  -4   4      429.07      397.92      3.59 o
   0  -4   4      451.31      477.96      4.30 o
   1  -4   4     1529.71     1690.99     25.18 o
   2  -4   4      617.38      695.60      6.25 o
   3  -4   4        6.04       11.32      0.59 o
   4  -4   4      721.50      734.91     11.05 o
   5  -4   4      194.41      178.81      1.89 o
   6  -4   4      213.98      224.27      2.83 o
   7  -4   4      349.01      310.87      3.78 o
   8  -4   4       43.71       45.68      1.37 o
   9  -4   4      213.76      212.06      5.26 o
  10  -4   4        0.55        0.89      1.07 o
  11  -4   4       22.19       20.22      1.76 o
 -10  -3   4        9.52        7.64      2.07 o
  -9  -3   4      379.81      411.04      8.83 o
  -8  -3   4      284.30      273.98      4.59 o
  -7  -3   4       65.74       53.77      1.81 o
  -6  -3   4       25.64       18.45      0.61 o
  -5  -3   4      389.25      326.04      3.14 o
  -4  -3   4      787.94      774.99     15.95 o
  -3  -3   4      130.43      136.44      1.74 o
  -2  -3   4        7.43        9.26      1.08 o
  -1  -3   4      113.60      220.02      3.56 o
   0  -3   4     1343.09     1279.49     22.32 o
   1  -3   4        7.16        2.46      0.22 o
   2  -3   4      102.27      106.32      4.31 o
   3  -3   4        5.88       12.57      0.54 o
   4  -3   4       67.14       55.45      1.67 o
   5  -3   4      715.95      712.94      7.40 o
   6  -3   4       43.04       36.40      1.30 o
   7  -3   4       93.13       90.62      1.61 o
   8  -3   4        0.28        1.15      0.73 o
   9  -3   4        2.72        5.83      1.01 o
  10  -3   4      119.46      122.65      2.64 o
  11  -3   4        1.56        0.99      1.48 o
  -9  -2   4       18.24       17.93      1.47 o
  -8  -2   4       47.60       46.82      4.55 o
  -7  -2   4      199.96      155.48      3.36 o
  -6  -2   4      117.96      119.94      1.95 o
  -5  -2   4       10.94       12.37      0.53 o
  -4  -2   4      701.01      710.66      7.13 o
  -3  -2   4      237.76      303.20      2.94 o
  -2  -2   4       48.00       75.55      1.27 o
  -1  -2   4       81.40      124.27      1.82 o
   0  -2   4     3407.90     3493.88     58.39 o
   1  -2   4      393.47      444.04      4.63 o
   2  -2   4       11.79       27.48      1.28 o
   3  -2   4      159.47      166.48      2.66 o
   4  -2   4       64.92       96.72      2.07 o
   5  -2   4      109.48      117.69      1.76 o
   6  -2   4        2.28        5.21      1.11 o
   7  -2   4      604.35      562.94      6.17 o
   8  -2   4      182.47      208.00      3.31 o
   9  -2   4        2.64        3.29      0.97 o
  10  -2   4       97.18      103.33      2.38 o
  11  -2   4        1.82        1.07      1.49 o
  -9  -1   4       13.66       14.89      2.42 o
  -8  -1   4      145.83      112.04      2.13 o
  -7  -1   4        5.76        4.10      0.71 o
  -6  -1   4        0.29        0.37      1.05 o
  -5  -1   4       24.59       26.03      0.61 o
  -4  -1   4      102.50      105.50      1.83 o
  -3  -1   4      131.78      133.60      1.61 o
  -2  -1   4     8147.71     8421.00    106.01 o
  -1  -1   4      625.23      682.35      7.16 o
   0  -1   4     1484.25     1607.71     16.61 o
   1  -1   4      590.07      449.85      4.66 o
   2  -1   4      569.91      602.78     11.00 o
   3  -1   4      167.27      212.73      2.61 o
   4  -1   4      177.07      241.67      1.93 o
   5  -1   4      643.69      680.35      6.08 o
   6  -1   4      164.56      146.46      1.71 o
   7  -1   4      278.09      263.50      4.14 o
   8  -1   4      477.58      481.39      6.51 o
   9  -1   4      106.31      107.09      4.62 o
  10  -1   4       74.61       82.83      2.60 o
  11  -1   4       25.09       30.00      2.14 o
 -10   0   4        0.78       -1.43      2.01 o
  -9   0   4       35.82       33.83      1.99 o
  -8   0   4      301.79      257.91      2.92 o
  -7   0   4      461.01      387.30      3.82 o
  -6   0   4      111.22       98.72      1.31 o
  -5   0   4       41.93       30.23      0.79 o
  -4   0   4      409.43      407.08      3.78 o
  -3   0   4       49.16      104.81      1.55 o
  -2   0   4       24.91       19.64      0.47 o
  -1   0   4      459.24      495.80      4.46 o
   0   0   4    11437.60    11553.36    142.68 o
   1   0   4      648.93      786.41      7.93 o
   2   0   4       14.17        8.19      0.46 o
   3   0   4      310.33      363.67      7.32 o
   4   0   4      151.40      157.42      1.42 o
   5   0   4      288.09      251.16      2.51 o
   6   0   4      397.87      407.89      3.89 o
   7   0   4        0.12        2.57      1.68 o
   8   0   4       52.96       45.54      1.58 o
   9   0   4      349.14      392.33      7.05 o
  10   0   4      113.64      129.89      3.26 o
  11   0   4       43.68       49.26      2.39 o
 -10   1   4        0.01       -0.59      0.83 o
  -9   1   4      168.77      178.40      2.59 o
  -8   1   4        0.50        0.56      0.62 o
  -7   1   4      326.68      287.30      3.01 o
  -6   1   4      125.02      114.82      2.52 o
  -5   1   4        1.96        3.72      0.39 o
  -4   1   4       68.18       84.57      1.12 o
  -3   1   4      639.44      695.96     13.34 o
  -2   1   4     3803.27     4000.85     71.26 o
  -1   1   4      107.67       98.93      2.05 o
   0   1   4      489.56      566.28      7.18 o
   1   1   4      171.01      225.35      2.47 o
   2   1   4       21.40       21.48      1.45 o
   3   1   4      128.50      115.23      2.43 o
   4   1   4      978.37     1050.81     11.78 o
   5   1   4      174.48      193.30      2.27 o
   6   1   4      181.04      179.42      2.77 o
   7   1   4       13.30       15.56      1.11 o
   8   1   4        2.41        2.56      1.08 o
   9   1   4        7.36        3.31      1.28 o
  10   1   4       63.11       66.60      2.50 o
  11   1   4       17.42       19.08      1.67 o
 -11   2   4        0.10       -1.02      1.02 o
 -10   2   4        5.73        4.73      0.95 o
  -9   2   4      169.82      169.60      2.55 o
  -8   2   4      114.19      103.91      1.83 o
  -7   2   4       51.21       46.35      1.04 o
  -6   2   4      275.13      272.00      2.84 o
  -5   2   4       12.36       10.13      0.50 o
  -4   2   4      273.92      280.04      8.78 o
  -3   2   4     1141.70     1121.68     22.01 o
  -2   2   4       51.56       59.41      1.29 o
  -1   2   4      263.15      292.09      5.70 o
   0   2   4     2163.74     2290.30     23.76 o
   1   2   4      761.86      775.41      7.97 o
   2   2   4      397.88      378.07      3.03 o
   3   2   4     1118.51     1368.07     13.54 o
   4   2   4      533.79      586.21      5.13 o
   5   2   4      505.51      431.63      5.46 o
   6   2   4      263.71      269.80      3.73 o
   7   2   4        0.97        2.71      0.75 o
   8   2   4       44.31       36.79      1.46 o
   9   2   4      214.21      223.86      4.61 o
  10   2   4      254.25      289.42      5.67 o
  11   2   4        3.06        1.76      1.38 o
 -11   3   4      102.46      125.92      3.09 o
 -10   3   4       29.64       33.92      2.64 o
  -9   3   4       14.93       14.70      1.08 o
  -8   3   4      285.80      280.70      3.60 o
  -7   3   4       59.52       64.50      1.62 o
  -6   3   4       86.30       85.98      1.53 o
  -5   3   4      169.80      151.21      3.40 o
  -4   3   4     1344.23     1269.90     24.09 o
  -3   3   4        7.14        7.80      0.48 o
  -2   3   4       13.43       42.55      1.21 o
  -1   3   4      624.72      635.07      5.10 o
   0   3   4     1726.37     1850.81     17.71 o
   1   3   4     2704.25     2729.48     23.68 o
   2   3   4      175.59      182.12      1.82 o
   3   3   4      557.02      572.63     10.21 o
   4   3   4      219.80      183.41      3.90 o
   5   3   4     1623.17     1679.65     19.60 o
   6   3   4      130.14      123.43      2.18 o
   7   3   4        2.30        4.11      1.20 o
   8   3   4       29.28       29.47      1.45 o
   9   3   4        0.01       -0.61      1.28 o
  10   3   4       14.81       18.57      1.19 o
  11   3   4       89.22       89.28      2.83 o
 -11   4   4      128.85      126.12      3.20 o
 -10   4   4        4.06        1.25      1.04 o
  -9   4   4        1.19        4.53      0.98 o
  -8   4   4      240.75      248.14      3.34 o
  -7   4   4        0.85        3.11      0.73 o
  -6   4   4      277.30      289.42      3.56 o
  -5   4   4      688.12      727.15     14.55 o
  -4   4   4       34.30       46.27      1.49 o
  -3   4   4      265.98      220.14      2.46 o
  -2   4   4      480.99      421.31      4.43 o
  -1   4   4      545.44      522.62      3.87 o
   0   4   4     1730.79     1693.94     13.13 o
   1   4   4      109.37      101.20      1.04 o
   2   4   4      138.31      157.32      1.71 o
   3   4   4      728.08      873.03      7.54 o
   4   4   4       85.85       83.79      1.58 o
   5   4   4       21.99       16.97      1.04 o
   6   4   4       43.26       34.00      1.36 o
   7   4   4       34.48       27.70      1.40 o
   8   4   4       13.70       16.84      0.97 o
   9   4   4      176.02      169.96      3.34 o
  10   4   4      164.11      160.17      3.86 o
 -11   5   4        7.81       10.32      1.53 o
 -10   5   4      101.77      116.30      2.66 o
  -9   5   4        7.34        9.52      1.13 o
  -8   5   4       20.80       14.45      1.23 o
  -7   5   4       12.51       14.00      1.04 o
  -6   5   4        2.07        0.97      0.63 o
  -5   5   4      114.95      104.06      1.74 o
  -4   5   4      404.04      413.63      5.54 o
  -3   5   4     1763.22     1802.73     15.28 o
  -2   5   4      358.59      378.26      2.89 o
  -1   5   4      180.32      154.73      1.25 o
   0   5   4      470.23      425.73      3.22 o
   1   5   4     1060.72     1049.52      6.06 o
   2   5   4      336.22      296.78      2.84 o
   3   5   4     1062.69     1117.92     13.85 o
   4   5   4      364.92      375.49      5.52 o
   5   5   4     1078.57     1012.23     10.38 o
   6   5   4      351.84      302.73      4.31 o
   7   5   4        0.08        0.58      1.03 o
   8   5   4       30.91       25.50      1.35 o
   9   5   4       75.48       64.54      2.07 o
  10   5   4        6.94        6.11      1.52 o
 -11   6   4       18.41       15.24      1.70 o
 -10   6   4       36.13       28.82      1.78 o
  -9   6   4       45.66       48.02      1.89 o
  -8   6   4       26.69       28.17      1.58 o
  -7   6   4      130.80      128.65      4.87 o
  -6   6   4      724.29      727.51     12.35 o
  -5   6   4      109.63      102.69      1.79 o
  -4   6   4       56.78       39.14      1.36 o
  -3   6   4       31.73       18.43      0.58 o
  -2   6   4      763.69      729.54      5.28 o
  -1   6   4      114.60      108.84      2.29 o
   0   6   4      544.23      508.31      3.82 o
   1   6   4      182.20      187.46      1.30 o
   2   6   4       97.37      114.26      1.43 o
   3   6   4       55.65       47.86      0.73 o
   4   6   4      105.67       79.75      1.23 o
   5   6   4      428.91      361.55      3.52 o
   6   6   4      158.30      160.78      2.40 o
   7   6   4       34.83       34.68      1.61 o
   8   6   4        1.71        3.98      1.82 o
   9   6   4       24.77       24.81      1.48 o
  10   6   4      198.73      181.54      4.38 o
 -10   7   4       38.69       27.83      2.02 o
  -9   7   4       25.70       29.64      1.76 o
  -8   7   4       40.96       43.76      2.58 o
  -7   7   4       68.93       78.32      2.21 o
  -6   7   4      430.62      396.40      6.26 o
  -5   7   4       46.81       42.86      2.20 o
  -4   7   4      148.49      146.29      2.28 o
  -3   7   4      743.07      787.19     13.21 o
  -2   7   4      396.06      448.65      3.80 o
  -1   7   4      120.92       89.11      0.88 o
   0   7   4      332.86      348.58      2.65 o
   1   7   4      220.89      188.74      1.34 o
   2   7   4       20.64       19.21      0.65 o
   3   7   4      104.08      115.54      1.39 o
   4   7   4     1219.74     1180.19     11.95 o
   5   7   4      150.24      194.20      2.20 o
   6   7   4       17.46        9.10      1.19 o
   7   7   4       46.99       40.26      1.70 o
   8   7   4        4.23        7.85      1.53 o
   9   7   4        3.04        0.80      1.21 o
  10   7   4        5.73        8.64      1.37 o
 -10   8   4        1.71        0.43      1.62 o
  -9   8   4       37.10       37.43      1.99 o
  -8   8   4      180.61      174.41      6.17 o
  -7   8   4       42.37       42.45      1.82 o
  -6   8   4        2.15        4.33      0.96 o
  -5   8   4      569.40      551.56      7.54 o
  -4   8   4      130.08      109.18      1.72 o
  -3   8   4       79.61       99.05      1.39 o
  -2   8   4      764.27      834.12      5.66 o
  -1   8   4      528.98      503.94      3.14 o
   0   8   4      591.40      570.90      3.33 o
   1   8   4     1397.68     1441.13      8.80 o
   2   8   4     1222.14     1262.26      8.98 o
   3   8   4       19.08       13.80      0.49 o
   4   8   4       32.05       28.79      0.96 o
   5   8   4       36.80       34.97      1.78 o
   6   8   4      159.40      145.16      2.79 o
   7   8   4      127.81      119.06      2.65 o
   8   8   4      176.73      202.02      3.68 o
   9   8   4       12.06       16.30      1.47 o
 -10   9   4      111.38      116.08      3.65 o
  -9   9   4       44.84       37.45      1.97 o
  -8   9   4        7.94        6.55      1.12 o
  -7   9   4        2.46        0.85      1.21 o
  -6   9   4       85.26       91.37      2.90 o
  -5   9   4       11.35       11.54      1.35 o
  -4   9   4      601.93      607.86      6.06 o
  -3   9   4      225.31      232.83      2.09 o
  -2   9   4       32.97       35.39      0.69 o
  -1   9   4       16.14        8.30      0.39 o
   0   9   4      824.36      762.72      4.38 o
   1   9   4      176.52      181.05      1.45 o
   2   9   4      314.46      314.20      2.61 o
   3   9   4        8.77        5.71      0.51 o
   4   9   4       35.47       37.34      1.18 o
   5   9   4       48.80       60.12      1.36 o
   6   9   4      261.11      248.35      4.08 o
   7   9   4        1.36        0.78      1.11 o
   8   9   4      152.55      147.23      5.16 o
   9   9   4       18.00       20.72      1.66 o
 -10  10   4       75.55       66.57      3.10 o
  -9  10   4        0.30        1.21      1.66 o
  -8  10   4        1.40        2.16      1.35 o
  -7  10   4      195.77      214.09      3.36 o
  -6  10   4      162.98      161.52      4.23 o
  -5  10   4      707.54      674.91      7.63 o
  -4  10   4      359.28      369.52      3.41 o
  -3  10   4       30.50       27.03      0.84 o
  -2  10   4       14.71       16.02      0.54 o
  -1  10   4        9.79       20.63      0.58 o
   0  10   4     1439.58     1476.39      9.19 o
   1  10   4       45.29       34.25      0.63 o
   2  10   4      181.40      195.97      1.87 o
   3  10   4       71.98       66.83      1.37 o
   4  10   4        6.82        7.02      0.90 o
   5  10   4        1.48        1.28      0.71 o
   6  10   4        8.82       11.16      1.32 o
   7  10   4       11.53       13.68      1.99 o
   8  10   4       63.56       77.28      2.46 o
   9  10   4        8.18        6.61      1.52 o
  -9  11   4       90.59       95.52      3.54 o
  -8  11   4        3.32        3.19      1.38 o
  -7  11   4        0.99        3.01      1.11 o
  -6  11   4      566.52      574.59      6.86 o
  -5  11   4      197.14      187.55      2.52 o
  -4  11   4       22.45       21.50      0.89 o
  -3  11   4      339.06      333.38      3.18 o
  -2  11   4      313.17      298.20      2.62 o
  -1  11   4      242.30      253.62      2.50 o
   0  11   4      762.39      633.70      4.53 o
   1  11   4        0.83        0.48      0.40 o
   2  11   4       26.27       25.73      0.83 o
   3  11   4       69.92       82.09      1.21 o
   4  11   4      244.54      262.90      3.42 o
   5  11   4        1.10        2.16      0.80 o
   6  11   4      105.34      103.94      2.67 o
   7  11   4       51.28       54.94      2.20 o
   8  11   4        5.83        7.67      1.54 o
  -9  12   4        7.84        7.06      2.11 o
  -8  12   4        1.50        2.37      1.87 o
  -7  12   4        4.46        2.74      1.37 o
  -6  12   4       24.66       26.48      1.45 o
  -5  12   4      221.40      237.71      2.49 o
  -4  12   4      213.93      204.58      2.29 o
  -3  12   4        0.17        1.26      0.66 o
  -2  12   4        1.54        2.51      0.63 o
  -1  12   4       44.25       32.89      0.93 o
   0  12   4       84.67       67.98      1.21 o
   1  12   4       10.74        6.84      0.72 o
   2  12   4       67.26       65.98      1.10 o
   3  12   4       53.03       57.82      1.08 o
   4  12   4       30.35       38.75      1.41 o
   5  12   4      114.38      114.52      2.10 o
   6  12   4      154.93      151.55      2.30 o
   7  12   4       14.14       11.03      1.58 o
   8  12   4       24.93       23.71      2.89 o
  -8  13   4       13.83       16.37      2.29 o
  -7  13   4        1.75       -1.33      1.38 o
  -6  13   4       13.09       13.88      1.11 o
  -5  13   4      321.33      299.04      3.01 o
  -4  13   4       32.84       31.51      1.19 o
  -3  13   4        2.50        4.58      0.77 o
  -2  13   4      138.11      138.36      1.97 o
  -1  13   4       22.01       21.97      0.82 o
   0  13   4        6.41        3.79      0.59 o
   1  13   4       42.29       41.06      1.63 o
   2  13   4      180.00      183.34      2.10 o
   3  13   4        9.25        9.73      0.64 o
   4  13   4       81.79       82.52      1.88 o
   5  13   4       71.45       77.87      1.88 o
   6  13   4        0.38        1.16      0.79 o
   7  13   4       79.16       75.35      2.79 o
  -8  14   4       18.19       24.04      2.56 o
  -7  14   4       19.32       16.00      2.31 o
  -6  14   4       39.39       41.12      2.00 o
  -5  14   4       22.82       25.27      1.06 o
  -4  14   4      475.85      482.56      5.53 o
  -3  14   4        2.56        5.35      1.34 o
  -2  14   4       25.83       31.78      0.97 o
  -1  14   4      125.04      139.29      2.27 o
   0  14   4      206.05      199.20      2.45 o
   1  14   4       26.42       22.12      2.24 o
   2  14   4      175.52      179.37      2.40 o
   3  14   4       83.50       83.59      1.30 o
   4  14   4        7.83        8.17      0.86 o
   5  14   4       82.03       82.37      1.87 o
   6  14   4       26.30       22.17      1.24 o
   7  14   4        0.86        2.94      2.28 o
  -7  15   4        2.66        1.75      1.46 o
  -6  15   4        8.37        7.04      1.93 o
  -5  15   4       24.87       23.35      1.17 o
  -4  15   4        2.78        0.24      1.45 o
  -3  15   4        8.74       10.90      1.43 o
  -2  15   4       35.89       42.40      1.51 o
  -1  15   4        7.25       10.06      0.96 o
   0  15   4       50.84       57.16      1.72 o
   1  15   4      203.50      220.41      3.19 o
   2  15   4        4.34        3.73      0.86 o
   3  15   4       25.88       27.49      0.97 o
   4  15   4       38.50       40.10      1.36 o
   5  15   4        5.90        2.64      1.12 o
   6  15   4      119.58      129.77      2.30 o
  -6  16   4        0.08       -0.93      1.96 o
  -5  16   4        3.98       -0.12      1.89 o
  -4  16   4       19.85       13.07      1.33 o
  -3  16   4       69.41       66.49      2.17 o
  -2  16   4       28.34       32.20      1.39 o
  -1  16   4        2.97        6.00      0.98 o
   0  16   4      112.68      122.19      2.39 o
   1  16   4      240.06      247.44      3.53 o
   2  16   4       22.74       20.76      1.77 o
   3  16   4      135.00      139.21      2.79 o
   4  16   4       14.83       13.36      1.90 o
   5  16   4        5.91        4.11      1.21 o
  -5  17   4       91.03       85.01      3.77 o
  -4  17   4       14.13        9.19      1.33 o
  -3  17   4        0.00       -0.19      1.18 o
  -2  17   4        0.18        0.09      0.99 o
  -1  17   4       43.51       41.89      1.57 o
   0  17   4      144.79      153.07      3.26 o
   1  17   4       60.83       63.44      2.25 o
   2  17   4        1.90        2.93      1.05 o
   3  17   4        7.25        9.70      1.60 o
   4  17   4       79.74       84.94      3.28 o
  -3  18   4        0.09        0.16      1.08 o
  -2  18   4        4.08        7.61      1.10 o
  -1  18   4        1.77        3.08      1.30 o
   0  18   4       79.08       83.41      2.58 o
   1  18   4      140.51      143.85      3.24 o
   2  18   4        0.33       -1.22      1.22 o
  -1 -20   5       10.52        8.22      1.25 o
   0 -20   5        0.31       -0.22      1.06 o
   1 -20   5       33.92       35.01      1.98 o
  -3 -19   5        0.96       -0.87      2.13 o
  -2 -19   5        3.96        0.22      1.48 o
  -1 -19   5       91.29       87.88      2.31 o
   0 -19   5       22.00       27.15      1.28 o
   1 -19   5       39.26       42.36      1.54 o
   2 -19   5        2.29        1.22      1.26 o
   3 -19   5       10.23        8.63      1.21 o
   4 -19   5       47.57       52.50      1.79 o
  -5 -18   5       14.90       10.88      1.33 o
  -4 -18   5        7.59        7.34      2.09 o
  -3 -18   5        0.25       -0.14      2.03 o
  -2 -18   5        4.11        4.14      1.13 o
  -1 -18   5        0.74        0.28      0.92 o
   0 -18   5       52.53       45.44      1.38 o
   1 -18   5       13.14       13.12      0.89 o
   2 -18   5       52.43       66.55      2.08 o
   3 -18   5      231.81      236.65      4.16 o
   4 -18   5       27.50       33.13      1.54 o
   5 -18   5       60.84       63.38      3.42 o
  -6 -17   5        1.70        3.34      1.61 o
  -5 -17   5       10.56       10.40      1.29 o
  -4 -17   5      228.86      233.45      3.16 o
  -3 -17   5      210.94      218.45      5.51 o
  -2 -17   5        0.21       -0.81      1.00 o
  -1 -17   5       63.18       57.83      1.55 o
   0 -17   5      168.83      159.32      2.11 o
   1 -17   5        0.08        1.25      0.98 o
   2 -17   5       44.01       48.11      1.39 o
   3 -17   5       90.38      102.10      2.57 o
   4 -17   5        2.00        0.70      0.96 o
   5 -17   5      106.13      104.14      3.92 o
   6 -17   5        0.76        0.32      1.97 o
  -6 -16   5        9.70        8.15      1.55 o
  -5 -16   5       38.45       28.89      1.31 o
  -4 -16   5       10.13       17.46      2.27 o
  -3 -16   5        2.93        4.02      0.68 o
  -2 -16   5       28.29       27.63      1.37 o
  -1 -16   5        6.07       15.23      1.02 o
   0 -16   5        0.97       -0.56      0.56 o
   1 -16   5       75.23       75.17      1.29 o
   2 -16   5        0.03       -0.61      0.61 o
   3 -16   5        0.18       -0.57      0.87 o
   4 -16   5       67.02       64.94      1.52 o
   5 -16   5      121.22      126.25      2.50 o
   6 -16   5        1.48       -0.46      1.82 o
   7 -16   5        0.27       -1.39      1.39 o
  -7 -15   5        1.49        3.17      1.52 o
  -6 -15   5        1.74        1.19      1.20 o
  -5 -15   5        7.02        7.01      0.99 o
  -4 -15   5      230.46      235.58      2.99 o
  -3 -15   5       76.13       86.36      1.42 o
  -2 -15   5       12.12        6.91      1.05 o
  -1 -15   5       73.40       75.28      1.61 o
   0 -15   5      324.32      265.34      2.32 o
   1 -15   5       64.70       87.45      1.32 o
   2 -15   5       37.95       47.39      1.07 o
   4 -15   5      101.67       88.31      1.55 o
   5 -15   5      251.05      224.20      3.14 o
   6 -15   5        1.26        0.90      1.09 o
   7 -15   5       35.96       34.68      2.66 o
  -8 -14   5       71.69       75.79      3.13 o
  -7 -14   5       15.92       13.71      1.40 o
  -6 -14   5        2.19        2.16      1.14 o
  -5 -14   5        9.99        5.53      0.88 o
  -4 -14   5      159.26      175.80      2.89 o
  -3 -14   5        1.63        1.02      0.57 o
  -2 -14   5        0.78        1.40      0.57 o
  -1 -14   5       11.37        5.29      0.77 o
   0 -14   5       33.52       38.95      0.88 o
   1 -14   5      147.02      147.02      1.67 o
   2 -14   5        4.49        5.61      0.59 o
   3 -14   5       22.56       20.17      1.12 o
   4 -14   5       54.48       48.63      1.19 o
   5 -14   5      319.12      290.45      3.58 o
   6 -14   5       96.38       92.41      2.07 o
   7 -14   5       35.23       44.46      2.11 o
   8 -14   5        0.01       -1.50      1.91 o
  -8 -13   5       10.60        9.27      1.46 o
  -7 -13   5       16.09       10.90      1.22 o
  -6 -13   5       18.51       19.06      1.30 o
  -5 -13   5       42.69       51.74      1.35 o
  -4 -13   5        6.76        3.73      0.75 o
  -3 -13   5       41.64       39.89      0.98 o
  -2 -13   5        6.85        4.35      0.55 o
  -1 -13   5      162.23      131.72      1.67 o
   0 -13   5       22.67       12.84      0.55 o
   1 -13   5       20.30       25.09      0.79 o
   2 -13   5       67.04       83.51      1.20 o
   3 -13   5       10.28        8.93      0.79 o
   4 -13   5        6.92       12.00      0.61 o
   5 -13   5       26.36       24.05      1.05 o
   6 -13   5      153.68      143.45      2.60 o
   7 -13   5      182.56      202.86      4.48 o
   8 -13   5       40.00       36.76      2.76 o
   9 -13   5       64.10       58.49      3.13 o
  -9 -12   5        0.45       -0.31      1.35 o
  -8 -12   5      133.29      133.81      2.59 o
  -7 -12   5       55.54       47.42      1.74 o
  -6 -12   5      109.61      105.65      2.20 o
  -5 -12   5       71.69       80.58      1.52 o
  -4 -12   5      174.54      178.67      2.29 o
  -3 -12   5       75.79       78.36      1.11 o
  -2 -12   5       52.73       69.80      1.07 o
  -1 -12   5      199.66      190.69      1.57 o
   0 -12   5       37.26       37.89      0.99 o
   1 -12   5       92.44       84.91      2.39 o
   2 -12   5      146.49      143.85      1.44 o
   3 -12   5       65.32       67.83      1.11 o
   4 -12   5       11.44       13.19      0.58 o
   5 -12   5       50.32       38.61      1.39 o
   6 -12   5       13.22       10.06      1.10 o
   7 -12   5      219.58      215.64      3.37 o
   8 -12   5        1.52        2.29      1.36 o
   9 -12   5        0.77       -0.69      1.86 o
  -9 -11   5       91.74      100.99      2.44 o
  -8 -11   5       31.75       28.66      1.49 o
  -7 -11   5       60.40       48.37      1.79 o
  -6 -11   5       75.01       62.20      1.67 o
  -5 -11   5       29.94       30.87      1.06 o
  -4 -11   5       53.63       60.78      1.17 o
  -3 -11   5      423.12      417.38      3.34 o
  -2 -11   5       56.80       58.32      1.07 o
  -1 -11   5      700.61      727.62      4.67 o
   0 -11   5       27.41       35.00      0.93 o
   1 -11   5        0.12       -0.36      0.36 o
   2 -11   5      123.07      131.63      1.22 o
   3 -11   5      646.74      621.89      4.83 o
   4 -11   5      119.43      111.43      1.37 o
   5 -11   5        0.00        0.06      0.71 o
   6 -11   5      155.09      152.11      2.28 o
   7 -11   5       19.15       15.22      1.19 o
   8 -11   5      160.68      150.15      3.19 o
   9 -11   5        0.48        0.76      1.75 o
 -10 -10   5       13.72       20.13      1.59 o
  -9 -10   5       55.62       67.56      1.90 o
  -8 -10   5        0.12       -0.47      0.91 o
  -7 -10   5       68.81       58.20      1.63 o
  -6 -10   5       13.12        9.84      0.92 o
  -5 -10   5        9.94        8.00      0.65 o
  -4 -10   5       51.84       48.07      1.02 o
  -3 -10   5       17.20       11.91      0.52 o
  -2 -10   5      109.99       87.75      1.09 o
  -1 -10   5       90.98      114.96      1.06 o
   0 -10   5      198.89      219.29      1.71 o
   1 -10   5      492.70      520.55      3.75 o
   2 -10   5      149.82      150.01      1.30 o
   3 -10   5      126.87      126.32      1.86 o
   4 -10   5       72.70       75.40      1.09 o
   5 -10   5       30.47       28.20      1.12 o
   6 -10   5       41.28       43.70      1.30 o
   7 -10   5       40.73       44.12      1.53 o
   8 -10   5       14.92       15.09      1.62 o
   9 -10   5       17.49       16.68      1.96 o
  10 -10   5       10.77       11.32      1.91 o
 -10  -9   5       30.35       27.02      2.80 o
  -9  -9   5        0.37        0.23      1.00 o
  -8  -9   5       95.51       84.30      1.91 o
  -7  -9   5       26.89       25.48      1.24 o
  -6  -9   5       76.05       69.69      1.63 o
  -5  -9   5       70.46       60.38      1.12 o
  -4  -9   5       55.03       50.38      1.01 o
  -3  -9   5      113.76      102.46      1.13 o
  -2  -9   5      384.23      406.56      4.63 o
  -1  -9   5       39.81       32.38      1.13 o
   0  -9   5        6.81        2.12      0.26 o
   1  -9   5      551.69      503.13      3.33 o
   2  -9   5      412.71      405.83      2.77 o
   3  -9   5      671.35      602.08      4.24 o
   4  -9   5       78.53       67.56      1.06 o
   5  -9   5       14.21       13.75      0.90 o
   6  -9   5       21.90       31.47      1.16 o
   7  -9   5      203.23      210.54      2.76 o
   8  -9   5       21.74       24.51      1.33 o
   9  -9   5        2.58        1.36      1.25 o
  10  -9   5      272.57      283.26      6.10 o
 -10  -8   5       30.45       24.19      2.86 o
  -9  -8   5        3.66        3.55      0.97 o
  -8  -8   5       14.56       17.11      1.07 o
  -7  -8   5       83.33       76.55      1.66 o
  -6  -8   5        3.01        2.91      0.72 o
  -5  -8   5       18.89       21.32      0.87 o
  -4  -8   5      448.52      441.38      4.18 o
  -3  -8   5      491.94      487.75      4.02 o
  -2  -8   5       66.68       58.60      1.00 o
  -1  -8   5        3.41        0.73      0.35 o
   0  -8   5       46.36       40.38      1.10 o
   1  -8   5      527.70      586.61      3.55 o
   2  -8   5     1478.23     1456.94      9.53 o
   3  -8   5      380.33      377.01      3.36 o
   4  -8   5        7.26        6.11      0.43 o
   5  -8   5      298.38      284.65      3.20 o
   6  -8   5      315.67      291.11      3.29 o
   7  -8   5        8.14        6.50      0.82 o
   8  -8   5       10.60       16.28      1.40 o
   9  -8   5       11.95       15.08      1.86 o
  10  -8   5       14.21       17.64      1.89 o
 -10  -7   5       28.50       27.59      1.56 o
  -9  -7   5        0.48       -0.49      0.85 o
  -8  -7   5       24.70       17.18      1.01 o
  -7  -7   5        0.08        0.30      0.70 o
  -6  -7   5       11.35        8.75      0.66 o
  -5  -7   5      185.76      180.65      2.17 o
  -4  -7   5        1.29        3.51      0.73 o
  -3  -7   5       36.05       24.64      0.97 o
  -2  -7   5       15.88       12.09      0.88 o
  -1  -7   5     2764.91     2620.50     15.61 o
   0  -7   5     2373.69     2340.81     15.18 o
   1  -7   5      208.74      172.42      1.42 o
   2  -7   5     2482.30     2548.68     16.39 o
   3  -7   5      296.61      350.26      3.12 o
   4  -7   5      303.00      272.39      2.52 o
   5  -7   5      218.50      236.23      2.71 o
   6  -7   5        3.57        9.48      0.75 o
   7  -7   5       13.73       13.43      0.92 o
   8  -7   5       36.98       42.46      1.67 o
   9  -7   5       13.58        7.39      1.12 o
  10  -7   5      119.35      133.94      3.66 o
 -11  -6   5        0.03       -0.18      1.00 o
 -10  -6   5       72.14       73.32      1.98 o
  -9  -6   5        7.54        6.59      1.23 o
  -8  -6   5      138.16      136.07      2.49 o
  -7  -6   5      288.21      295.09      3.60 o
  -6  -6   5      332.35      341.56      3.98 o
  -5  -6   5      162.65      163.14      1.95 o
  -4  -6   5     1088.36      941.51     10.12 o
  -3  -6   5     1454.52     1447.67     20.98 o
  -2  -6   5      153.77      112.76      1.09 o
  -1  -6   5       11.25        9.78      0.40 o
   0  -6   5       11.66       28.38      0.52 o
   1  -6   5     1793.16     2027.84     14.27 o
   2  -6   5       49.32       38.43      0.52 o
   3  -6   5     5675.92     5728.53     40.26 o
   4  -6   5       13.08       24.69      0.85 o
   5  -6   5      286.39      273.44      2.98 o
   6  -6   5      665.40      584.07      5.68 o
   7  -6   5       10.21       12.77      1.10 o
   8  -6   5        0.37        1.97      0.84 o
   9  -6   5        5.74        4.04      1.02 o
  10  -6   5       56.34       70.82      2.79 o
 -11  -5   5       25.07       24.52      2.81 o
 -10  -5   5      100.65      115.00      4.25 o
  -9  -5   5        0.48       -0.68      1.08 o
  -8  -5   5       10.65        9.55      0.82 o
  -7  -5   5       38.09       40.93      1.19 o
  -6  -5   5        3.61        6.29      0.62 o
  -5  -5   5      252.94      263.45      3.42 o
  -4  -5   5       52.48       55.01      1.88 o
  -3  -5   5       16.08       20.69      0.86 o
  -2  -5   5      929.61      955.95      7.96 o
  -1  -5   5      737.08      713.32      4.78 o
   0  -5   5     2838.75     2582.62     19.49 o
   1  -5   5     1978.51     1933.89     13.64 o
   2  -5   5      479.00      669.40      5.42 o
   3  -5   5      816.81      894.21      7.10 o
   4  -5   5       55.64       71.68      1.34 o
   5  -5   5       75.58       93.46      1.44 o
   6  -5   5      579.64      547.43      5.34 o
   7  -5   5      182.04      144.11      2.23 o
   8  -5   5       82.58       85.57      1.81 o
   9  -5   5       35.96       39.10      1.80 o
  10  -5   5        9.37        5.41      1.50 o
  11  -5   5        3.31        7.09      1.71 o
 -10  -4   5       40.19       52.33      1.60 o
  -9  -4   5        0.21       -0.78      0.78 o
  -8  -4   5       28.10       31.38      1.08 o
  -7  -4   5       15.73       11.74      0.69 o
  -6  -4   5      723.00      640.69      7.95 o
  -5  -4   5     1090.13     1047.94     12.80 o
  -4  -4   5      191.67      197.66      2.95 o
  -3  -4   5       14.74        6.39      0.60 o
  -2  -4   5      785.14      811.73      5.72 o
  -1  -4   5       17.08       49.82      0.78 o
   0  -4   5      324.45      337.51      2.75 o
   1  -4   5       43.84       65.79      0.77 o
   2  -4   5     1626.15     1828.34     15.87 o
   3  -4   5      814.55     1016.07      7.99 o
   4  -4   5      137.12      133.74      2.55 o
   5  -4   5       14.83       19.28      1.59 o
   6  -4   5       68.11       63.97      1.35 o
   7  -4   5        9.64       13.40      2.10 o
   8  -4   5       14.69       10.81      0.93 o
   9  -4   5        8.63       10.38      1.15 o
  10  -4   5       60.49       66.44      2.10 o
  11  -4   5        1.86        1.89      1.65 o
 -10  -3   5      134.15      150.36      4.87 o
  -9  -3   5        0.80        0.29      0.67 o
  -8  -3   5        3.63        5.78      0.65 o
  -7  -3   5       53.39       32.10      0.99 o
  -6  -3   5       13.83       16.06      1.06 o
  -5  -3   5      697.37      675.07      6.12 o
  -4  -3   5      173.16      184.58      2.87 o
  -3  -3   5       58.63       65.67      1.08 o
  -2  -3   5      158.51      182.18      1.57 o
  -1  -3   5     1420.91     1436.43     12.37 o
   0  -3   5      118.07      119.71      1.14 o
   1  -3   5     2276.47     2384.03     20.53 o
   2  -3   5       49.09       80.89      1.18 o
   3  -3   5       17.88       13.93      0.45 o
   4  -3   5      252.20      265.70      3.11 o
   5  -3   5        0.08        1.40      0.57 o
   6  -3   5      330.68      332.10      3.89 o
   7  -3   5        7.78        3.36      0.69 o
   8  -3   5       49.63       41.71      3.45 o
   9  -3   5        0.01        0.43      1.02 o
  10  -3   5       11.28       12.54      1.36 o
  11  -3   5        4.16        3.26      1.62 o
  -9  -2   5      252.39      251.95      3.22 o
  -8  -2   5       36.00       49.39      1.19 o
  -7  -2   5       17.92       15.86      0.69 o
  -6  -2   5      262.34      268.81      2.76 o
  -5  -2   5       55.96       64.27      1.81 o
  -4  -2   5      179.23      158.31      1.96 o
  -3  -2   5       42.64       42.52      1.07 o
  -2  -2   5     2803.47     2888.78     28.99 o
  -1  -2   5      567.93      590.67      4.73 o
   0  -2   5     5118.68     5229.53     40.72 o
   1  -2   5     1155.11     1068.52     10.78 o
   2  -2   5      652.87      602.40      5.32 o
   3  -2   5     1406.14     1684.20     20.78 o
   4  -2   5      368.36      442.96      6.20 o
   5  -2   5      137.37      136.70      1.58 o
   6  -2   5      151.86      114.49      1.76 o
   7  -2   5        0.83        1.27      0.65 o
   8  -2   5       26.01       20.32      1.29 o
   9  -2   5       16.91       15.36      1.32 o
  10  -2   5       35.78       33.62      2.19 o
  11  -2   5       34.60       37.21      2.41 o
 -10  -1   5      107.54      127.18      4.81 o
  -9  -1   5        6.02        6.20      0.77 o
  -8  -1   5        2.84       13.23      0.68 o
  -7  -1   5       68.11       84.18      1.30 o
  -6  -1   5       49.53       52.23      0.97 o
  -5  -1   5       36.24       53.29      1.05 o
  -4  -1   5       32.85       31.93      0.75 o
  -3  -1   5      160.85      144.64      1.84 o
  -2  -1   5     3529.43     3601.27     36.32 o
  -1  -1   5     3416.18     3679.22     43.63 o
   0  -1   5      195.23      197.89      1.92 o
   1  -1   5     1607.54     1327.02     13.29 o
   2  -1   5       34.79       35.58      0.60 o
   3  -1   5      640.42      745.65      9.06 o
   4  -1   5        0.99        1.00      1.06 o
   5  -1   5       21.64       14.59      0.70 o
   6  -1   5      172.71      170.62      2.27 o
   7  -1   5       78.03       69.85      1.73 o
   8  -1   5       87.58       87.98      3.43 o
   9  -1   5      124.43      129.24      3.28 o
  10  -1   5        1.59        2.06      1.43 o
  11  -1   5        5.22        6.08      1.64 o
 -10   0   5       28.32       34.64      1.49 o
  -9   0   5      379.64      354.34      5.06 o
  -8   0   5       52.72       52.86      1.17 o
  -7   0   5      370.07      317.80      3.29 o
  -6   0   5       49.60       69.12      1.14 o
  -5   0   5      772.30      890.17      7.95 o
  -4   0   5      143.30      137.81      1.57 o
  -3   0   5      276.82      329.32      3.61 o
  -2   0   5      532.60      563.95      5.76 o
  -1   0   5     1817.49     1980.49     19.76 o
   0   0   5     3546.29     3405.59     32.80 o
   1   0   5      242.15      248.44      2.76 o
   2   0   5      356.19      342.15      4.33 o
   3   0   5     1501.37     1658.02     20.21 o
   4   0   5     1036.93     1125.20     11.25 o
   5   0   5      318.76      296.50      3.26 o
   6   0   5       94.45       93.07      1.74 o
   7   0   5      103.13      107.26      2.68 o
   8   0   5       39.07       29.22      1.89 o
   9   0   5       34.42       44.23      2.23 o
  10   0   5       33.62       31.63      2.23 o
  11   0   5       45.50       43.96      2.55 o
 -11   1   5       46.38       48.23      1.92 o
 -10   1   5       29.98       33.98      1.56 o
  -9   1   5        0.02       -0.09      0.75 o
  -8   1   5       10.49        5.03      0.65 o
  -7   1   5       71.74       76.07      1.30 o
  -6   1   5       19.27       32.34      0.86 o
  -5   1   5       37.18       33.02      0.80 o
  -4   1   5        1.97        5.25      0.50 o
  -3   1   5      475.51      500.32      6.95 o
  -2   1   5       61.28       48.51      0.83 o
  -1   1   5     7324.38     8371.20     83.14 o
   0   1   5     3365.41     3488.35     27.13 o
   1   1   5      557.54      604.24      7.51 o
   2   1   5        0.10        0.31      0.30 o
   3   1   5      161.88      170.96      1.97 o
   4   1   5      583.29      627.37      6.42 o
   5   1   5       61.46       77.89      1.55 o
   6   1   5       12.98       18.67      0.91 o
   7   1   5        7.70        6.10      0.81 o
   8   1   5       75.59       90.05      2.71 o
   9   1   5      103.47      125.16      3.31 o
  10   1   5       83.74       81.16      2.87 o
  11   1   5        8.47        7.41      1.69 o
 -11   2   5       39.57       37.48      1.94 o
 -10   2   5       89.58      106.64      2.08 o
  -9   2   5       66.65       68.44      1.66 o
  -8   2   5      134.61      131.89      2.15 o
  -7   2   5      136.02      125.89      2.02 o
  -6   2   5        1.55        0.54      0.56 o
  -5   2   5      805.93      883.18     12.03 o
  -4   2   5      215.27      243.17      5.46 o
  -3   2   5        8.21       11.73      0.72 o
  -2   2   5      796.33      820.98      8.46 o
  -1   2   5      422.61      595.37      5.28 o
   0   2   5      216.28      217.01      3.51 o
   1   2   5      229.02      266.67      2.25 o
   2   2   5      254.03      374.25      2.78 o
   3   2   5       12.86        6.10      0.35 o
   4   2   5     2801.31     2864.30     28.11 o
   5   2   5      682.05      696.83     11.55 o
   6   2   5      351.84      333.78      4.95 o
   7   2   5       71.77       69.96      1.72 o
   8   2   5      181.62      213.65      4.52 o
   9   2   5       38.36       33.66      2.22 o
  10   2   5       42.11       42.47      2.49 o
  11   2   5       81.36       83.70      2.09 o
 -11   3   5        1.16        1.27      1.28 o
 -10   3   5        0.01        0.20      2.24 o
  -9   3   5       35.01       41.05      1.43 o
  -8   3   5        0.25        1.20      0.76 o
  -7   3   5        4.55        1.54      0.65 o
  -6   3   5       14.69       22.08      1.68 o
  -5   3   5       31.73       26.39      1.11 o
  -4   3   5      594.50      552.98      7.82 o
  -3   3   5      198.15      193.73      1.99 o
  -2   3   5      130.74      154.79      1.99 o
  -1   3   5     3062.30     3325.73     25.56 o
   0   3   5      333.73      240.99      2.36 o
   1   3   5     2747.36     2786.50     19.70 o
   2   3   5     2908.38     2834.52     21.35 o
   3   3   5     1211.79     1313.75     13.10 o
   4   3   5      183.70      184.09      2.70 o
   5   3   5      602.09      610.81      7.62 o
   6   3   5       95.81       81.18      2.63 o
   7   3   5       19.29       16.35      1.06 o
   8   3   5       74.12       70.90      1.96 o
   9   3   5      244.52      270.58      5.57 o
  10   3   5       54.09       57.05      1.86 o
 -11   4   5       20.21       23.38      1.74 o
 -10   4   5       67.41       75.97      2.17 o
  -9   4   5       28.05       27.18      1.55 o
  -8   4   5      286.26      326.35      4.16 o
  -7   4   5       34.78       27.76      1.16 o
  -6   4   5       35.11       29.01      1.11 o
  -5   4   5        0.07        1.56      0.55 o
  -4   4   5     2860.57     2705.86     27.15 o
  -3   4   5       32.78       32.65      0.77 o
  -2   4   5       23.92       24.12      0.89 o
  -1   4   5       97.69       95.50      1.02 o
   0   4   5        5.82        4.26      0.48 o
   1   4   5       37.18       65.62      1.65 o
   2   4   5      313.32      374.68      2.62 o
   3   4   5       62.10       48.47      0.93 o
   4   4   5      479.73      425.07      4.01 o
   5   4   5      452.07      438.99      4.58 o
   6   4   5      442.85      467.90      6.18 o
   7   4   5      178.47      177.47      5.84 o
   8   4   5      244.89      246.40      3.12 o
   9   4   5       64.19       58.26      2.59 o
  10   4   5       35.20       37.52      2.44 o
 -11   5   5       33.99       35.95      2.33 o
 -10   5   5        0.02        1.16      1.11 o
  -9   5   5      131.16      157.71      3.10 o
  -8   5   5       40.97       39.70      1.69 o
  -7   5   5        2.76        4.63      1.03 o
  -6   5   5      654.56      638.98      7.09 o
  -5   5   5       11.72       13.78      2.13 o
  -4   5   5      787.62      789.16     12.04 o
  -3   5   5     1008.51      955.02      8.31 o
  -2   5   5       37.09       31.19      0.50 o
  -1   5   5       84.19       78.88      0.89 o
   0   5   5     2890.34     3053.07     23.39 o
   1   5   5     4092.55     4328.36     24.50 o
   2   5   5      963.77      955.83     12.27 o
   3   5   5      159.75      119.22      1.40 o
   4   5   5      534.12      504.09      4.69 o
   5   5   5       76.71       76.58      1.06 o
   6   5   5      191.73      151.90      1.96 o
   7   5   5        3.17        2.04      0.80 o
   8   5   5       24.99       25.04      1.41 o
   9   5   5        8.39        4.84      1.20 o
  10   5   5       71.19       64.12      2.70 o
 -11   6   5        0.40        1.97      1.56 o
 -10   6   5        0.98        1.40      1.56 o
  -9   6   5        1.67        2.75      1.14 o
  -8   6   5      542.26      552.53     16.73 o
  -7   6   5      176.47      173.16      4.12 o
  -6   6   5       19.77       19.89      1.22 o
  -5   6   5      642.92      599.38      6.68 o
  -4   6   5      703.62      644.00      5.91 o
  -3   6   5       32.78       25.75      0.95 o
  -2   6   5      198.13      236.80      2.02 o
  -1   6   5      251.61      254.86      2.31 o
   0   6   5       90.27       85.51      1.06 o
   1   6   5     1747.44     1827.03     10.44 o
   2   6   5        0.39        0.72      0.40 o
   3   6   5      868.63      811.25      6.42 o
   4   6   5      186.88      217.29      2.40 o
   5   6   5      232.56      215.53      2.38 o
   6   6   5       65.89       53.74      1.49 o
   7   6   5       76.79       80.15      2.80 o
   8   6   5      130.74      113.55      4.27 o
   9   6   5       35.83       40.19      2.23 o
  10   6   5       12.94        9.92      1.82 o
 -10   7   5       22.17       20.43      1.99 o
  -9   7   5       62.34       64.86      2.17 o
  -8   7   5      115.44      121.98      3.10 o
  -7   7   5       14.49       14.83      2.04 o
  -6   7   5       24.89       15.77      1.13 o
  -5   7   5        1.22        3.13      1.28 o
  -4   7   5       50.40       44.35      0.90 o
  -3   7   5       19.70       29.76      0.86 o
  -2   7   5      189.26      186.47      1.85 o
  -1   7   5        8.15        5.41      0.38 o
   0   7   5        2.57        8.74      0.41 o
   1   7   5     1361.16     1488.46      9.39 o
   2   7   5       29.81       22.96      0.63 o
   3   7   5      119.03      118.71      1.23 o
   4   7   5       83.20      102.97      1.51 o
   5   7   5        1.22        0.05      0.50 o
   6   7   5       21.62       23.39      1.32 o
   7   7   5       28.91       33.08      1.64 o
   8   7   5       87.76       86.69      2.37 o
   9   7   5        0.86        1.04      1.23 o
  10   7   5        2.61        5.99      1.39 o
 -10   8   5        0.05       -1.25      1.69 o
  -9   8   5       18.55       18.40      1.54 o
  -8   8   5      232.59      223.28      4.45 o
  -7   8   5      211.83      201.00      5.50 o
  -6   8   5        4.65        4.60      1.00 o
  -5   8   5        0.07       -0.82      0.82 o
  -4   8   5      637.96      678.78      6.23 o
  -3   8   5       12.64       17.59      1.30 o
  -2   8   5      330.98      358.02      3.17 o
  -1   8   5      158.50      166.22      1.71 o
   0   8   5        1.35        0.13      0.33 o
   1   8   5      199.53      171.23      1.39 o
   2   8   5      492.12      543.99      4.16 o
   3   8   5      436.27      405.11      3.19 o
   4   8   5      236.51      225.16      4.85 o
   5   8   5      322.85      281.25      3.38 o
   6   8   5       13.68       11.61      1.20 o
   7   8   5      100.96      103.21      2.52 o
   8   8   5      110.60       97.59      4.09 o
   9   8   5       86.96       82.36      3.47 o
 -10   9   5        1.04        2.47      1.76 o
  -9   9   5        3.93        4.30      1.77 o
  -8   9   5       81.04       95.51      5.71 o
  -7   9   5        6.85        5.70      1.20 o
  -6   9   5      110.14       99.35      2.49 o
  -5   9   5      114.20      130.44      2.74 o
  -4   9   5        2.10        1.46      0.54 o
  -3   9   5       49.02       44.51      1.04 o
  -2   9   5        2.98        2.41      0.71 o
  -1   9   5      340.67      287.45      2.30 o
   0   9   5      532.90      571.04      3.80 o
   1   9   5      137.28      131.65      1.21 o
   2   9   5        0.19        0.09      0.40 o
   3   9   5       63.08       64.50      0.95 o
   4   9   5        2.68        1.90      0.66 o
   5   9   5       25.50       16.06      2.05 o
   6   9   5       28.50       25.76      1.50 o
   7   9   5        0.99        1.98      1.20 o
   8   9   5       66.27       66.09      2.99 o
   9   9   5        1.29       -0.27      1.37 o
  -9  10   5       13.89       14.06      1.97 o
  -8  10   5        2.68        3.66      1.29 o
  -7  10   5       85.42       87.74      2.14 o
  -6  10   5       25.74       26.83      1.41 o
  -5  10   5      119.10      106.90      1.80 o
  -4  10   5       45.04       42.54      1.43 o
  -3  10   5       90.00       97.93      1.39 o
  -2  10   5       39.25       54.46      0.97 o
  -1  10   5       62.49       49.21      1.00 o
   0  10   5      493.71      416.09      4.13 o
   1  10   5      162.72      136.92      1.26 o
   2  10   5        3.39        6.94      0.51 o
   3  10   5      145.17      137.77      1.59 o
   4  10   5        3.68        5.08      1.31 o
   5  10   5        3.43        2.27      0.75 o
   6  10   5        7.15        5.37      1.24 o
   7  10   5      135.24      137.56      3.17 o
   8  10   5       25.36       21.00      1.69 o
  -9  11   5        7.66        8.76      2.12 o
  -8  11   5      149.43      156.61      4.44 o
  -7  11   5        1.98        4.32      1.13 o
  -6  11   5       63.89       68.89      1.99 o
  -5  11   5      254.21      249.80      2.53 o
  -4  11   5        0.64        1.55      0.57 o
  -3  11   5        2.59        1.43      0.56 o
  -2  11   5      189.24      184.88      1.88 o
  -1  11   5      105.37       79.60      1.25 o
   0  11   5        0.74        1.35      0.46 o
   1  11   5      365.83      350.16      2.56 o
   2  11   5       73.30       82.27      1.51 o
   3  11   5        3.68        5.54      0.54 o
   4  11   5        4.77        2.94      0.83 o
   5  11   5      217.65      199.78      2.87 o
   6  11   5      175.65      166.72      2.41 o
   7  11   5        0.80        0.73      3.26 o
   8  11   5       30.45       36.53      2.13 o
  -9  12   5        0.00        3.14      2.09 o
  -7  12   5       12.78       22.31      2.27 o
  -6  12   5       41.96       44.97      1.78 o
  -5  12   5      264.10      248.00      2.60 o
  -4  12   5       33.01       33.77      1.07 o
  -3  12   5       73.82       83.45      1.57 o
  -2  12   5        8.28        9.49      0.74 o
  -1  12   5        8.93        8.03      0.63 o
   0  12   5       80.62       69.27      1.11 o
   1  12   5       22.27       13.58      0.72 o
   2  12   5       34.51       40.69      0.96 o
   3  12   5        4.25        1.53      0.57 o
   4  12   5        2.33        0.39      0.86 o
   5  12   5       16.28       15.09      1.09 o
   6  12   5      529.75      517.47      5.83 o
   7  12   5        2.50        4.65      1.62 o
  -8  13   5       46.77       58.18      3.28 o
  -7  13   5       89.37      106.60      3.97 o
  -6  13   5        0.13       -0.23      0.94 o
  -5  13   5       31.65       28.99      1.73 o
  -4  13   5       40.79       37.20      1.26 o
  -3  13   5        0.01       -0.76      0.79 o
  -2  13   5        2.70        9.37      1.11 o
  -1  13   5       51.16       53.47      1.16 o
   0  13   5      158.48      177.59      2.03 o
   1  13   5       90.60       83.21      1.82 o
   2  13   5      118.69      132.55      2.19 o
   3  13   5       11.58       12.82      0.69 o
   4  13   5       25.13       32.31      1.24 o
   5  13   5        2.52        3.12      1.48 o
   6  13   5       10.39       10.60      0.95 o
   7  13   5       27.01       33.73      2.07 o
  -7  14   5        7.28        6.74      2.09 o
  -6  14   5       56.87       65.85      2.82 o
  -5  14   5       15.41       16.43      0.89 o
  -4  14   5       17.99       24.01      1.27 o
  -3  14   5      214.45      231.22      3.34 o
  -2  14   5      141.20      142.42      1.82 o
  -1  14   5      120.97      143.78      3.18 o
   0  14   5       15.85       14.94      0.78 o
   1  14   5       99.10       95.09      1.96 o
   2  14   5        0.77        1.57      0.69 o
   3  14   5      165.36      180.03      2.13 o
   4  14   5       41.00       39.73      1.30 o
   5  14   5       22.32       29.54      1.37 o
   6  14   5      247.60      251.52      5.24 o
  -7  15   5       39.00       47.20      2.35 o
  -6  15   5       18.96       21.52      2.39 o
  -5  15   5       56.55       45.95      2.74 o
  -4  15   5       15.94       11.92      1.11 o
  -3  15   5        6.15        8.28      1.04 o
  -2  15   5       54.32       66.95      2.09 o
  -1  15   5      147.58      156.99      2.50 o
   0  15   5        2.21        2.26      0.81 o
   1  15   5      143.09      147.59      2.56 o
   2  15   5       43.24       40.00      1.49 o
   3  15   5        2.20        1.70      0.93 o
   4  15   5        3.23        1.87      0.88 o
   5  15   5        0.49       -0.08      1.13 o
  -6  16   5        5.86        3.14      2.09 o
  -5  16   5       46.75       44.74      3.07 o
  -4  16   5        5.38        1.85      1.02 o
  -3  16   5      145.05      158.92      3.22 o
  -2  16   5        1.45        0.92      0.97 o
  -1  16   5       47.56       40.80      1.51 o
   0  16   5        1.57        1.15      1.01 o
   1  16   5       36.89       41.02      1.68 o
   2  16   5        0.02       -0.30      1.00 o
   3  16   5       15.85       11.83      1.56 o
   4  16   5       29.29       26.59      1.48 o
  -4  17   5       39.84       29.47      1.64 o
  -3  17   5       31.07       25.71      1.59 o
  -2  17   5      149.62      143.10      2.53 o
  -1  17   5       32.19       30.61      4.28 o
   0  17   5        3.03        0.35      1.25 o
   1  17   5       28.47       30.08      1.82 o
   2  17   5       30.48       29.42      1.45 o
   3  17   5        7.76        6.13      1.57 o
  -2  18   5       81.77       75.36      1.94 o
  -1  18   5       64.19       53.10      2.18 o
   0  18   5       25.12       23.16      1.70 o
   1  18   5        0.13       -0.75      1.36 o
  -1 -20   6       16.97       12.22      1.31 o
   0 -20   6        0.14       -0.25      1.08 o
   1 -20   6       30.59       29.79      1.93 o
  -3 -19   6       34.16       32.86      2.84 o
  -2 -19   6      122.91      125.74      2.71 o
  -1 -19   6       17.04       24.26      1.37 o
   0 -19   6       16.43       14.37      1.14 o
   1 -19   6        0.93        1.09      0.95 o
   2 -19   6       47.88       49.58      1.78 o
   3 -19   6      117.68      130.06      2.55 o
   4 -19   6       23.42       22.23      1.34 o
  -5 -18   6        0.84       -1.16      1.16 o
  -4 -18   6        3.80        4.37      2.13 o
  -3 -18   6       18.63        8.89      2.21 o
  -2 -18   6      109.60      115.40      2.05 o
  -1 -18   6       18.33       21.12      1.40 o
   0 -18   6      107.77      114.47      2.08 o
   1 -18   6       16.13       15.19      0.92 o
   2 -18   6      237.95      278.18      3.41 o
   3 -18   6       40.19       36.63      1.95 o
   4 -18   6        5.57        8.54      1.11 o
   5 -18   6       21.22       21.12      2.46 o
  -6 -17   6      249.40      253.48      4.81 o
  -5 -17   6      113.68      129.45      2.56 o
  -4 -17   6        3.86        0.40      1.03 o
  -3 -17   6      101.23      110.44      4.07 o
  -2 -17   6      127.85      135.96      2.51 o
  -1 -17   6      117.55       95.64      1.86 o
   0 -17   6        4.97        3.79      0.75 o
   1 -17   6       12.64       14.36      0.88 o
   2 -17   6       11.56        8.68      0.93 o
   3 -17   6      312.00      362.94      4.76 o
   4 -17   6       18.41       17.78      2.27 o
   5 -17   6       95.06       92.23      3.76 o
   6 -17   6       41.55       45.97      3.16 o
  -6 -16   6        3.33        3.65      2.16 o
  -5 -16   6       32.87       34.65      1.46 o
  -4 -16   6       15.68       11.96      1.09 o
  -3 -16   6       79.78       72.17      1.35 o
  -2 -16   6       21.55       20.73      1.23 o
  -1 -16   6      251.46      246.43      2.76 o
   0 -16   6        3.84       12.79      0.70 o
   1 -16   6       42.14       42.29      1.09 o
   2 -16   6       15.56       24.76      0.89 o
   3 -16   6       49.79       56.27      1.59 o
   4 -16   6       19.25       17.59      1.01 o
   5 -16   6       10.81        7.57      1.03 o
   6 -16   6        6.61        4.48      1.95 o
   7 -16   6       19.75       22.07      1.77 o
  -7 -15   6       60.53       70.27      2.64 o
  -6 -15   6      226.99      225.50      3.60 o
  -5 -15   6      358.54      391.89      4.77 o
  -4 -15   6        1.73        0.62      0.84 o
  -3 -15   6        0.79       -0.59      0.62 o
  -2 -15   6      177.49      184.23      2.89 o
  -1 -15   6       27.79       27.04      1.03 o
   0 -15   6       50.41       37.50      0.94 o
   1 -15   6       10.70        5.76      0.64 o
   2 -15   6        4.41        5.80      0.65 o
   3 -15   6      191.95      220.47      3.55 o
   4 -15   6       48.23       46.10      1.25 o
   5 -15   6      120.96      116.63      2.35 o
   6 -15   6        0.70       -1.63      2.31 o
   7 -15   6       96.86      112.70      4.05 o
  -8 -14   6        0.95       -0.41      1.39 o
  -7 -14   6       40.68       37.75      1.76 o
  -6 -14   6        2.36        2.56      1.16 o
  -5 -14   6        2.99        1.20      0.84 o
  -4 -14   6       11.34       15.24      0.98 o
  -3 -14   6       11.57       16.59      0.75 o
  -2 -14   6      116.49      133.61      1.63 o
  -1 -14   6      483.46      474.07      4.33 o
   0 -14   6        5.43        2.60      0.64 o
   1 -14   6       91.33       85.11      1.27 o
   2 -14   6       78.12       85.21      1.50 o
   3 -14   6       74.78       76.71      1.90 o
   4 -14   6        0.91        1.16      0.67 o
   5 -14   6       67.52       62.49      1.19 o
   6 -14   6       57.78       61.61      1.87 o
   7 -14   6        7.86       11.92      1.56 o
   8 -14   6       98.89      106.45      3.93 o
  -8 -13   6       71.88       70.52      2.48 o
  -7 -13   6        5.43        4.77      1.16 o
  -6 -13   6       94.30       80.96      2.48 o
  -5 -13   6       53.47       49.25      1.75 o
  -4 -13   6        4.28        3.84      0.76 o
  -3 -13   6       54.79       43.81      0.94 o
  -2 -13   6        7.67        6.81      0.58 o
  -1 -13   6       88.80       75.22      1.48 o
   0 -13   6      162.58      158.42      1.57 o
   1 -13   6       24.47       17.73      0.67 o
   2 -13   6        2.41        2.28      0.55 o
   3 -13   6        4.82        2.16      0.71 o
   4 -13   6       57.77       43.69      1.26 o
   5 -13   6       75.31       72.63      1.16 o
   6 -13   6       13.47       11.60      1.23 o
   7 -13   6      112.29      126.12      3.05 o
   8 -13   6       15.77       16.35      2.15 o
  -9 -12   6        1.00        2.31      1.34 o
  -8 -12   6        1.51        0.56      1.12 o
  -7 -12   6        6.49        6.77      1.08 o
  -6 -12   6      248.25      225.75      4.38 o
  -5 -12   6        0.45        0.31      0.68 o
  -4 -12   6        0.79        0.80      0.61 o
  -3 -12   6      116.82      118.61      1.38 o
  -2 -12   6       22.32       28.68      0.92 o
  -1 -12   6      321.66      338.66      3.15 o
   0 -12   6      552.64      558.11      4.05 o
   1 -12   6      462.91      496.06      3.97 o
   2 -12   6       30.25       32.93      0.82 o
   3 -12   6      158.39      161.52      1.74 o
   4 -12   6        0.41        1.94      0.68 o
   5 -12   6       75.39       59.22      0.97 o
   6 -12   6        0.39        0.30      0.89 o
   7 -12   6        2.34        2.84      1.14 o
   8 -12   6      130.41      137.41      4.07 o
   9 -12   6       54.53       47.54      2.88 o
  -9 -11   6       73.21       62.22      2.02 o
  -8 -11   6       24.50       19.30      1.31 o
  -7 -11   6       40.93       44.25      2.09 o
  -6 -11   6       78.92       61.40      1.70 o
  -5 -11   6      242.94      226.54      2.64 o
  -4 -11   6       14.43       16.08      0.74 o
  -3 -11   6        7.84        8.24      0.52 o
  -2 -11   6       31.61       33.67      0.84 o
  -1 -11   6      104.27      116.95      1.13 o
   0 -11   6      339.22      332.78      2.88 o
   1 -11   6      736.54      758.18      5.72 o
   2 -11   6      758.33      809.71      5.25 o
   3 -11   6       16.42       24.96      0.79 o
   4 -11   6      905.75      893.24      6.74 o
   5 -11   6       18.36       12.55      0.77 o
   6 -11   6      145.35      153.75      4.35 o
   7 -11   6       31.71       37.14      1.60 o
   8 -11   6      125.09      127.47      3.02 o
   9 -11   6        6.27        4.45      1.80 o
 -10 -10   6       27.47       21.14      4.08 o
  -9 -10   6       73.42       57.06      1.88 o
  -8 -10   6       13.38       14.29      1.17 o
  -7 -10   6      127.50      126.41      2.79 o
  -6 -10   6       69.34       73.69      1.72 o
  -5 -10   6       60.84       56.37      1.65 o
  -4 -10   6       73.92       73.98      1.90 o
  -3 -10   6      384.93      354.98      2.90 o
  -2 -10   6      117.42      100.70      1.20 o
  -1 -10   6      176.21      149.54      2.04 o
   0 -10   6      543.89      569.60      3.52 o
   1 -10   6        1.45        3.34      0.34 o
   2 -10   6        0.51        0.73      0.33 o
   3 -10   6       61.62       65.99      0.95 o
   4 -10   6       29.50       43.39      1.81 o
   5 -10   6       44.27       41.18      1.44 o
   6 -10   6        2.20       -0.22      0.78 o
   7 -10   6        9.76       11.33      1.00 o
   8 -10   6      251.14      263.10      3.81 o
   9 -10   6       29.02       35.72      2.62 o
 -10  -9   6        3.40        0.50      1.22 o
  -9  -9   6       52.85       53.85      1.74 o
  -8  -9   6       59.03       52.31      1.61 o
  -7  -9   6       26.06       20.11      1.10 o
  -6  -9   6       90.40       74.33      1.48 o
  -5  -9   6      242.72      247.46      2.45 o
  -4  -9   6     2598.25     2541.27     19.43 o
  -3  -9   6     2014.13     1896.94     13.25 o
  -2  -9   6      135.79      110.41      1.22 o
  -1  -9   6      247.41      274.34      2.08 o
   0  -9   6       11.40       13.74      0.39 o
   1  -9   6      510.19      411.81      2.65 o
   2  -9   6       36.29       33.51      0.61 o
   3  -9   6      242.03      217.48      1.84 o
   4  -9   6     1428.55     1441.58     10.42 o
   5  -9   6      588.45      545.29      5.44 o
   6  -9   6       27.09       17.82      0.94 o
   7  -9   6       16.28       11.67      0.97 o
   8  -9   6      358.83      380.66      6.69 o
   9  -9   6        1.39        1.30      1.62 o
  10  -9   6       17.12       19.86      2.14 o
 -10  -8   6       97.31      102.38      2.56 o
  -9  -8   6      198.12      188.28      8.52 o
  -8  -8   6        9.82        9.05      0.95 o
  -7  -8   6        0.09       -0.22      0.76 o
  -6  -8   6      257.72      251.02      2.87 o
  -5  -8   6       42.61       34.93      1.04 o
  -4  -8   6      217.19      197.21      2.03 o
  -3  -8   6      604.71      669.21      4.93 o
  -2  -8   6        4.64        3.28      0.78 o
  -1  -8   6     1686.58     1650.81     10.61 o
   0  -8   6     3617.64     3741.48     22.39 o
   1  -8   6      135.86      127.32      1.14 o
   2  -8   6      238.18      212.22      1.69 o
   3  -8   6      837.98      873.67      6.47 o
   4  -8   6     1247.03     1329.40      9.61 o
   5  -8   6      265.18      267.68      3.55 o
   6  -8   6       78.97       70.73      1.50 o
   7  -8   6       16.70       10.83      0.89 o
   8  -8   6        5.45        5.80      1.03 o
   9  -8   6       22.90       28.14      1.48 o
  10  -8   6       42.97       47.90      2.75 o
 -10  -7   6        3.96        5.68      1.17 o
  -9  -7   6       19.22       19.98      2.11 o
  -8  -7   6      249.55      291.09      3.72 o
  -7  -7   6      218.21      212.05      2.56 o
  -6  -7   6      449.40      427.91      4.52 o
  -5  -7   6      566.83      512.95      4.93 o
  -4  -7   6      295.10      309.58      2.80 o
  -3  -7   6      575.90      563.36      4.57 o
  -2  -7   6      165.68      156.47      1.62 o
  -1  -7   6      109.36       96.13      0.81 o
   0  -7   6      304.49      319.48      2.52 o
   1  -7   6        0.02        5.19      0.58 o
   2  -7   6        0.52        3.65      0.69 o
   3  -7   6      241.72      229.98      2.23 o
   4  -7   6      580.99      586.38      4.90 o
   5  -7   6      827.27      842.67      7.86 o
   6  -7   6       71.54       61.28      1.37 o
   7  -7   6        7.37        9.01      0.85 o
   8  -7   6      376.13      373.96      6.99 o
   9  -7   6       82.85       98.87      2.51 o
  10  -7   6       20.95       31.54      2.44 o
 -11  -6   6        0.79        1.40      1.08 o
 -10  -6   6        1.55        1.51      1.03 o
  -9  -6   6      403.82      446.52      6.13 o
  -8  -6   6      271.13      293.63      3.28 o
  -7  -6   6        6.82        6.19      0.79 o
  -6  -6   6      353.93      320.30      3.35 o
  -5  -6   6      393.52      383.62      3.80 o
  -4  -6   6       66.07       72.49      1.50 o
  -3  -6   6     3554.42     3489.05     34.08 o
  -2  -6   6      169.55      156.64      1.42 o
  -1  -6   6      703.97      653.17      3.88 o
   0  -6   6     4644.28     4745.09     33.02 o
   1  -6   6     2296.61     2319.63     16.38 o
   2  -6   6       69.52       87.79      0.78 o
   3  -6   6      662.49      713.23      5.29 o
   4  -6   6     1372.81     1298.14     11.64 o
   5  -6   6        0.54        1.41      0.59 o
   6  -6   6      148.74      149.76      2.05 o
   7  -6   6       24.55       12.99      1.16 o
   8  -6   6       37.64       39.29      1.47 o
   9  -6   6       26.64       25.53      1.53 o
  10  -6   6      104.49      115.67      3.47 o
 -11  -5   6        2.01        6.54      1.11 o
 -10  -5   6        2.62        1.76      1.53 o
  -9  -5   6       62.53       54.91      1.75 o
  -8  -5   6      247.07      269.89      3.91 o
  -7  -5   6      104.60      105.24      1.59 o
  -6  -5   6       52.80       62.04      1.19 o
  -5  -5   6      500.85      486.99      4.61 o
  -4  -5   6     2438.82     2266.22     45.04 o
  -3  -5   6      283.18      238.49      2.17 o
  -2  -5   6      234.79      190.97      1.48 o
  -1  -5   6      187.98      187.28      1.27 o
   0  -5   6     1818.86     1995.77     15.09 o
   1  -5   6        1.86        2.83      0.38 o
   2  -5   6      298.52      323.81      2.34 o
   3  -5   6      780.96      823.43      6.02 o
   4  -5   6       19.31       22.92      0.86 o
   5  -5   6     1242.01     1230.36     11.10 o
   6  -5   6      289.65      256.97      2.92 o
   7  -5   6       94.96       75.65      2.92 o
   8  -5   6      291.13      265.07      4.40 o
   9  -5   6        6.75        3.75      1.16 o
  10  -5   6       43.73       45.94      2.58 o
 -10  -4   6       25.99       25.88      1.41 o
  -9  -4   6       37.49       42.30      1.39 o
  -8  -4   6      283.39      285.52      3.58 o
  -7  -4   6      166.46      186.18      2.53 o
  -6  -4   6      156.55      144.48      1.82 o
  -5  -4   6      649.15      633.15      5.79 o
  -4  -4   6       80.36       70.82      1.67 o
  -3  -4   6      210.21      259.14      2.30 o
  -2  -4   6      202.42      277.00      2.75 o
  -1  -4   6      358.93      290.36      2.15 o
   0  -4   6     1714.01     1638.92     12.61 o
   1  -4   6      886.88      874.15      7.53 o
   2  -4   6      227.23      276.30      2.70 o
   3  -4   6        2.59        0.82      0.54 o
   4  -4   6      600.68      603.68      7.31 o
   5  -4   6       70.42       84.11      1.77 o
   6  -4   6      291.23      317.90      3.82 o
   7  -4   6        2.52        3.36      0.78 o
   8  -4   6      245.00      215.47      9.15 o
   9  -4   6      161.87      158.69      3.09 o
  10  -4   6        0.23        0.36      1.55 o
  11  -4   6        7.43        6.58      1.86 o
 -10  -3   6        7.48        8.46      1.03 o
  -9  -3   6       38.56       41.19      1.34 o
  -8  -3   6       35.88       37.50      1.40 o
  -7  -3   6      165.72      132.68      1.99 o
  -6  -3   6       20.44       36.62      0.92 o
  -5  -3   6      225.64      154.15      1.65 o
  -4  -3   6      372.62      362.11      4.15 o
  -3  -3   6      210.51      190.38      2.37 o
  -2  -3   6      305.31      401.35      2.97 o
  -1  -3   6      205.24      219.76      1.53 o
   0  -3   6     2021.82     2057.74     13.26 o
   1  -3   6       35.50       54.87      0.73 o
   2  -3   6      727.43      626.00      7.76 o
   3  -3   6      116.97       99.50      1.20 o
   4  -3   6        6.95       10.96      1.17 o
   5  -3   6      230.06      236.72      2.62 o
   6  -3   6      626.17      590.90      6.48 o
   7  -3   6       44.44       33.88      1.30 o
   8  -3   6      206.28      219.90      6.99 o
   9  -3   6      392.92      386.69      5.73 o
  10  -3   6       50.07       47.62      2.53 o
  11  -3   6      103.63      105.87      3.47 o
 -10  -2   6       16.96       17.85      1.49 o
  -9  -2   6       55.90       62.31      1.54 o
  -8  -2   6       93.14       70.52      1.49 o
  -7  -2   6      146.78      118.82      2.26 o
  -6  -2   6      189.04      153.01      2.24 o
  -5  -2   6      478.01      479.60      4.05 o
  -4  -2   6      159.44      133.70      1.62 o
  -3  -2   6      140.06      153.38      1.98 o
  -2  -2   6      368.14      475.12      4.22 o
  -1  -2   6      842.14      958.05      8.38 o
   0  -2   6      151.20      153.38      1.30 o
   1  -2   6      456.80      365.28      3.03 o
   2  -2   6     3057.79     3250.94     31.89 o
   3  -2   6      114.69       86.94      1.15 o
   4  -2   6        2.52        6.25      0.57 o
   5  -2   6        0.60        1.12      0.36 o
   6  -2   6      479.91      427.41      4.84 o
   7  -2   6       12.40        6.87      0.93 o
   8  -2   6        8.85        8.09      1.80 o
   9  -2   6       13.76       12.25      1.61 o
  10  -2   6       51.30       52.42      2.58 o
  11  -2   6        0.91        0.56      1.72 o
 -11  -1   6       19.07       19.91      1.33 o
 -10  -1   6       48.31       50.02      1.76 o
  -9  -1   6       37.89       30.34      1.26 o
  -8  -1   6       81.60       97.79      1.73 o
  -7  -1   6       53.68       60.98      1.20 o
  -6  -1   6      421.94      403.89      4.42 o
  -5  -1   6       12.30       25.74      0.65 o
  -4  -1   6       28.03       40.20      1.68 o
  -3  -1   6     2532.63     2619.15     26.27 o
  -2  -1   6       55.74       41.33      0.65 o
  -1  -1   6       26.71       52.64      0.73 o
   0  -1   6      483.83      443.34      3.61 o
   1  -1   6       35.16       26.48      0.56 o
   2  -1   6       14.32        8.24      1.31 o
   3  -1   6      407.26      405.57      3.59 o
   4  -1   6        1.79        7.06      0.95 o
   5  -1   6      109.22      103.29      1.22 o
   6  -1   6      190.01      211.77      4.24 o
   7  -1   6        0.42       -0.28      1.04 o
   8  -1   6       12.51       10.11      1.38 o
   9  -1   6       21.48       31.18      2.26 o
  10  -1   6        0.63       -0.49      1.57 o
  11  -1   6       50.93       52.70      2.79 o
 -11   0   6      138.24      139.05      3.21 o
 -10   0   6       61.39       61.17      5.52 o
  -9   0   6        2.18        6.35      0.98 o
  -8   0   6      329.68      275.88      3.78 o
  -7   0   6        2.32        2.29      0.56 o
  -6   0   6       59.58       78.31      1.28 o
  -5   0   6        0.50       -0.11      0.38 o
  -4   0   6       62.06       42.95      0.89 o
  -3   0   6      980.15     1011.23      8.93 o
  -2   0   6      928.73      901.13      7.05 o
  -1   0   6      867.57      850.88      6.17 o
   0   0   6      121.34       77.58      0.73 o
   1   0   6        1.45        2.07      0.30 o
   2   0   6        5.52        8.98      0.42 o
   3   0   6     1436.28     1548.16     15.06 o
   4   0   6       92.05      112.93      1.53 o
   5   0   6      558.15      612.96      5.38 o
   6   0   6      539.83      463.46      5.93 o
   7   0   6      142.06      151.85      3.49 o
   8   0   6        0.75        1.94      1.23 o
   9   0   6       68.41       87.70      2.93 o
  10   0   6       18.83       22.64      1.96 o
  11   0   6       77.87       84.36      3.14 o
 -11   1   6       21.76       23.40      1.58 o
 -10   1   6       12.89       15.65      1.40 o
  -9   1   6       15.82       19.20      1.06 o
  -8   1   6       17.45       28.86      1.20 o
  -7   1   6       55.90       48.95      1.15 o
  -6   1   6       51.70       86.85      1.56 o
  -5   1   6       14.01       30.86      4.58 o
  -4   1   6      103.43       89.14      2.65 o
  -3   1   6     2586.34     2947.51     29.34 o
  -2   1   6       73.80       94.74      1.20 o
  -1   1   6      704.13      840.00      6.10 o
   0   1   6       38.64       38.29      0.57 o
   1   1   6      244.47      264.09      2.89 o
   2   1   6      484.77      523.02      4.20 o
   3   1   6        1.31        1.75      0.66 o
   4   1   6       80.88       78.66      1.21 o
   5   1   6       27.49       26.90      0.99 o
   6   1   6      346.13      343.02      4.66 o
   7   1   6       23.86       22.56      1.16 o
   8   1   6       79.27       67.71      2.56 o
   9   1   6       27.34       27.44      1.93 o
  10   1   6        0.19        0.15      1.62 o
 -11   2   6       20.01       25.39      1.67 o
 -10   2   6      176.20      190.52      4.15 o
  -9   2   6       13.28       12.02      0.99 o
  -8   2   6       65.81       56.20      1.50 o
  -7   2   6       23.85       33.88      1.21 o
  -6   2   6        1.11        1.69      0.59 o
  -5   2   6        7.65        4.07      0.67 o
  -4   2   6      318.04      321.39      4.92 o
  -3   2   6        2.04        1.23      0.26 o
  -2   2   6      301.79      311.53      3.03 o
  -1   2   6      253.93      199.81      1.66 o
   0   2   6      903.13      880.38      6.88 o
   1   2   6     1394.82     1357.76     10.65 o
   2   2   6      280.06      316.71      2.45 o
   3   2   6      108.21       87.09      0.93 o
   4   2   6       27.54       12.34      2.27 o
   5   2   6     1183.10     1089.42      9.19 o
   6   2   6        4.75        4.34      0.77 o
   7   2   6        4.45        4.97      0.90 o
   8   2   6       34.56       41.50      2.25 o
   9   2   6      116.73      140.47      3.76 o
  10   2   6      195.23      208.15      4.86 o
 -11   3   6        0.53        1.30      1.33 o
 -10   3   6       37.21       45.38      3.80 o
  -9   3   6       42.86       54.44      1.63 o
  -8   3   6        2.65        1.22      0.76 o
  -7   3   6       24.68       26.61      1.48 o
  -6   3   6      293.65      335.39      5.15 o
  -5   3   6       19.69       20.17      0.89 o
  -4   3   6     1111.83     1099.28     11.74 o
  -3   3   6      329.64      281.67      2.90 o
  -2   3   6      260.54      156.00      2.11 o
  -1   3   6     1553.15     1623.44     12.49 o
   0   3   6     1144.21     1115.00      8.79 o
   1   3   6        5.60       13.76      0.33 o
   2   3   6       78.72       72.01      2.72 o
   3   3   6      628.12      641.39      5.81 o
   4   3   6      579.72      602.02      5.50 o
   5   3   6        8.55       11.24      0.98 o
   6   3   6      913.60      850.78     10.47 o
   7   3   6      144.79      136.65      4.57 o
   8   3   6        4.91        3.02      1.03 o
   9   3   6        0.62       -0.61      1.55 o
  10   3   6       79.80       83.67      2.21 o
 -11   4   6        6.30        5.77      1.52 o
 -10   4   6      138.35      153.75      3.08 o
  -9   4   6      240.07      240.24      3.48 o
  -8   4   6        1.78        2.98      0.85 o
  -7   4   6        1.72        2.76      0.75 o
  -6   4   6      391.74      380.27      4.56 o
  -5   4   6      486.42      455.04      5.22 o
  -4   4   6      465.61      435.88      4.97 o
  -3   4   6       12.11        3.35      0.35 o
  -2   4   6      262.99      247.73      2.20 o
  -1   4   6      355.33      346.37      2.87 o
   0   4   6     4868.98     5041.39     41.17 o
   1   4   6     1779.00     1565.78      9.53 o
   2   4   6      395.13      441.93      3.36 o
   3   4   6      407.59      427.68      3.52 o
   4   4   6      426.00      373.53      3.65 o
   5   4   6      430.51      436.87      4.16 o
   6   4   6      210.37      192.00      5.51 o
   7   4   6        6.45        5.20      1.00 o
   8   4   6       14.73       12.04      0.99 o
   9   4   6        1.30       -0.22      1.11 o
  10   4   6       67.83       58.70      2.89 o
 -11   5   6        0.94       -0.40      1.49 o
 -10   5   6       24.35       26.65      1.71 o
  -9   5   6       14.76        8.63      1.23 o
  -8   5   6        6.32        4.74      0.92 o
  -7   5   6       53.59       45.39      1.45 o
  -6   5   6        8.66       11.76      2.51 o
  -5   5   6     1406.81     1307.51     13.61 o
  -4   5   6      442.76      455.79      4.34 o
  -3   5   6     1374.37     1312.29     11.36 o
  -2   5   6     2275.41     2411.35     18.20 o
  -1   5   6     1576.81     1641.29     10.73 o
   0   5   6     1228.62     1111.38     13.29 o
   1   5   6      598.21      554.24      3.81 o
   2   5   6        0.17        5.34      0.59 o
   3   5   6      524.09      478.53      3.62 o
   4   5   6      572.49      539.45      4.48 o
   5   5   6      471.89      435.35      3.97 o
   6   5   6       23.92       32.30      1.10 o
   7   5   6       61.34       47.67      1.50 o
   8   5   6      192.23      187.76      3.39 o
   9   5   6        9.89        8.89      1.36 o
  10   5   6        4.55        1.16      1.68 o
 -10   6   6      373.21      388.11      7.58 o
  -9   6   6       81.50       90.24      2.50 o
  -8   6   6        8.51        2.27      1.09 o
  -7   6   6      164.01      164.84      2.70 o
  -6   6   6       42.58       56.65      2.18 o
  -5   6   6      551.92      543.02      6.18 o
  -4   6   6       46.44       45.58      0.95 o
  -3   6   6       59.71       88.74      1.17 o
  -2   6   6      186.72      180.94      1.67 o
  -1   6   6     1517.87     1672.93     10.25 o
   0   6   6      886.79      941.68      6.49 o
   1   6   6        1.28        1.31      0.53 o
   2   6   6     1211.57     1255.28     19.15 o
   3   6   6      226.99      217.45      2.07 o
   4   6   6       71.73       52.19      1.25 o
   5   6   6       73.88       82.93      1.36 o
   6   6   6      116.54      127.20      2.19 o
   7   6   6       20.12       16.57      1.31 o
   8   6   6      347.03      351.17     13.31 o
   9   6   6        2.50        1.49      1.23 o
  10   6   6        3.04        3.75      1.79 o
 -10   7   6       30.88       33.15      2.47 o
  -9   7   6       14.91       14.11      1.47 o
  -8   7   6        3.72        2.10      1.11 o
  -7   7   6       31.73       27.52      1.56 o
  -6   7   6        6.72        4.78      0.96 o
  -5   7   6      158.68      139.95      3.48 o
  -4   7   6      778.96      733.73      6.04 o
  -3   7   6      568.09      525.59      4.48 o
  -2   7   6       37.59       46.98      0.88 o
  -1   7   6      392.24      443.32      3.19 o
   0   7   6      616.19      653.44      4.22 o
   1   7   6       21.99       20.07      0.50 o
   2   7   6      278.46      246.02      2.14 o
   3   7   6        0.00        1.14      0.48 o
   4   7   6        0.04        0.04      0.55 o
   5   7   6       59.76       54.40      1.18 o
   6   7   6       31.32       34.80      1.67 o
   7   7   6        9.09        8.46      1.20 o
   8   7   6       21.67       18.02      2.33 o
   9   7   6        2.25        2.09      1.30 o
 -10   8   6       46.83       43.58      2.77 o
  -9   8   6      216.81      219.02      4.14 o
  -8   8   6        1.02        1.00      1.13 o
  -7   8   6       79.57       76.17      2.25 o
  -6   8   6      183.82      169.00      3.49 o
  -5   8   6       93.05       74.51      2.01 o
  -4   8   6      171.54      163.66      1.99 o
  -3   8   6        8.83        7.36      0.58 o
  -2   8   6       38.43       42.92      0.91 o
  -1   8   6      177.48      165.84      3.03 o
   0   8   6      284.74      277.78      2.06 o
   1   8   6        0.62        1.23      0.32 o
   2   8   6      169.14      155.11      1.57 o
   3   8   6      149.38      156.23      1.65 o
   4   8   6        5.39        1.89      0.62 o
   5   8   6       20.16       15.98      0.92 o
   6   8   6        1.99        2.67      1.06 o
   7   8   6        9.44        8.15      1.44 o
   8   8   6       20.81       17.58      1.58 o
   9   8   6       34.85       30.44      1.86 o
 -10   9   6        2.85        3.91      1.86 o
  -9   9   6        2.97       -0.06      1.77 o
  -8   9   6       78.87       81.74      2.47 o
  -7   9   6      129.32      124.88      3.09 o
  -6   9   6       30.16       38.11      1.86 o
  -5   9   6       77.34       58.33      2.78 o
  -4   9   6       32.45       36.87      1.24 o
  -3   9   6      271.50      240.30      2.69 o
  -2   9   6       12.25       16.94      0.74 o
  -1   9   6        9.33        6.57      0.64 o
   0   9   6      393.01      361.83      2.77 o
   1   9   6      413.77      376.55      2.65 o
   2   9   6       25.85       31.24      0.94 o
   3   9   6       28.03       27.08      0.76 o
   4   9   6       62.26       68.39      1.40 o
   5   9   6       29.70       37.72      1.68 o
   6   9   6      124.60      123.12      1.84 o
   7   9   6       45.81       42.36      2.11 o
   8   9   6       81.39       80.73      2.57 o
   9   9   6       28.17       24.40      1.83 o
  -9  10   6      116.52      118.51      3.99 o
  -8  10   6       22.13       25.60      1.78 o
  -7  10   6        8.05        8.00      1.36 o
  -6  10   6        0.30        1.03      1.12 o
  -5  10   6       71.59       69.08      1.71 o
  -4  10   6       68.77       67.65      1.21 o
  -3  10   6        0.52        0.53      0.48 o
  -2  10   6        5.45        7.47      0.54 o
  -1  10   6      157.23      163.23      1.87 o
   0  10   6        3.56       12.81      0.54 o
   1  10   6        1.56        2.80      0.40 o
   2  10   6        0.57        1.03      0.48 o
   3  10   6       17.62       18.68      0.84 o
   4  10   6        0.26        1.38      0.79 o
   5  10   6        4.74        6.01      0.85 o
   6  10   6       14.85       16.09      0.93 o
   7  10   6      506.02      500.84      7.28 o
   8  10   6       71.10       67.22      2.55 o
  -9  11   6        6.12        3.72      2.04 o
  -8  11   6       77.72       90.76      3.58 o
  -7  11   6       83.15       82.46      2.66 o
  -6  11   6        4.07        5.76      1.10 o
  -5  11   6       45.08       47.92      1.12 o
  -4  11   6      358.03      348.32      3.37 o
  -3  11   6        0.23       -0.12      0.62 o
  -2  11   6        1.09        5.12      0.59 o
  -1  11   6       39.74       25.75      0.90 o
   0  11   6      117.68      113.74      1.40 o
   1  11   6        1.53        2.96      0.55 o
   2  11   6        8.22        6.64      0.57 o
   3  11   6        2.21        3.44      0.55 o
   4  11   6        1.04        0.86      0.86 o
   5  11   6       30.97       28.41      1.32 o
   6  11   6       63.36       72.61      1.60 o
   7  11   6        2.73        4.99      1.51 o
   8  11   6       45.30       47.75      2.43 o
  -8  12   6       81.15       88.69      3.65 o
  -7  12   6      123.88      140.29      3.40 o
  -6  12   6        0.08       -0.31      1.11 o
  -5  12   6      107.98       95.06      1.60 o
  -4  12   6       54.88       51.43      1.47 o
  -3  12   6       65.33       77.29      1.76 o
  -2  12   6       16.04       15.28      0.75 o
  -1  12   6      163.60      149.51      1.85 o
   0  12   6       85.13       74.93      1.43 o
   1  12   6      161.07      161.02      2.60 o
   2  12   6      124.96      133.38      1.92 o
   3  12   6      200.96      194.35      2.13 o
   4  12   6      123.83      112.40      3.01 o
   5  12   6       48.78       51.52      1.69 o
   6  12   6        0.51        0.27      0.83 o
   7  12   6       22.68       23.86      1.89 o
  -8  13   6        9.20        8.89      2.24 o
  -7  13   6       17.02       23.84      2.48 o
  -6  13   6        4.23        2.93      1.12 o
  -5  13   6       15.87       19.33      1.57 o
  -4  13   6       65.61       67.45      3.45 o
  -3  13   6       30.33       30.13      1.36 o
  -2  13   6       49.98       42.12      1.26 o
  -1  13   6      107.45      111.51      1.62 o
   0  13   6       76.50       79.35      1.28 o
   1  13   6       43.51       51.05      1.56 o
   2  13   6       24.84       33.48      1.20 o
   3  13   6       46.74       49.77      1.07 o
   4  13   6       40.55       43.64      1.54 o
   5  13   6        6.87        3.20      1.04 o
   6  13   6       43.69       41.95      1.74 o
  -7  14   6        2.52        0.91      2.13 o
  -6  14   6        1.88       -0.37      1.87 o
  -5  14   6       79.65       62.04      2.40 o
  -4  14   6       20.02       17.76      1.15 o
  -3  14   6       93.30       95.04      2.07 o
  -2  14   6       24.80       25.36      1.11 o
  -1  14   6       32.75       34.10      1.23 o
   0  14   6       73.21       80.79      1.39 o
   1  14   6      183.45      190.99      3.36 o
   2  14   6      144.09      154.28      2.19 o
   3  14   6      153.01      168.57      2.04 o
   4  14   6      387.47      379.75      3.83 o
   5  14   6       41.36       35.99      1.60 o
   6  14   6       25.48       20.84      1.29 o
  -6  15   6        0.97        0.94      1.98 o
  -5  15   6        0.30       -1.82      1.82 o
  -4  15   6      164.64      153.84      5.22 o
  -3  15   6      105.00      107.78      2.64 o
  -2  15   6        5.86        3.79      0.97 o
  -1  15   6      145.42      159.49      2.56 o
   0  15   6       58.96       64.55      1.60 o
   1  15   6        0.08       -0.56      1.41 o
   2  15   6       39.24       42.08      1.59 o
   3  15   6        1.15        0.79      1.05 o
   4  15   6        4.13        3.23      1.01 o
   5  15   6        2.85        1.96      1.19 o
  -5  16   6        4.54        2.14      2.05 o
  -4  16   6       34.14       23.62      1.51 o
  -3  16   6        5.63        5.82      1.27 o
  -2  16   6        7.21        8.11      1.09 o
  -1  16   6        3.87        4.22      0.98 o
   0  16   6        9.17        9.40      1.35 o
   1  16   6      124.43      131.22      2.50 o
   2  16   6      178.44      188.74      2.98 o
   3  16   6       27.08       29.26      2.01 o
   4  16   6      127.81      139.60      2.70 o
  -4  17   6       40.01       40.61      1.98 o
  -3  17   6      101.40       92.64      2.53 o
  -2  17   6       14.16       12.73      1.18 o
  -1  17   6       14.25       15.88      1.57 o
   0  17   6        4.52        3.10      1.31 o
   1  17   6        2.82        4.63      1.40 o
   2  17   6        9.35        8.78      1.14 o
   0 -20   7       85.64       92.75      2.22 o
   1 -20   7        0.01       -2.02      2.02 o
  -3 -19   7       16.56       15.73      1.64 o
  -2 -19   7        1.51       -1.02      1.02 o
  -1 -19   7        0.03        0.71      1.09 o
   0 -19   7       63.97       68.87      1.93 o
   1 -19   7        0.16       -0.69      1.02 o
   2 -19   7        0.16       -1.28      1.28 o
   3 -19   7        3.07        2.37      1.17 o
  -4 -18   7       75.13       85.88      3.90 o
  -3 -18   7        0.17       -0.49      1.26 o
  -2 -18   7       74.64       70.87      1.72 o
  -1 -18   7       90.37       87.64      1.90 o
   0 -18   7      216.02      222.92      2.70 o
   1 -18   7       37.10       47.00      1.57 o
   2 -18   7        0.13       -0.59      0.95 o
   3 -18   7        2.68        3.79      1.18 o
   4 -18   7        7.43        7.33      1.36 o
   5 -18   7       11.17        9.11      2.31 o
  -6 -17   7       32.33       28.49      2.45 o
  -5 -17   7       84.69       79.63      3.14 o
  -4 -17   7       93.86      110.09      2.15 o
  -3 -17   7       97.17       95.92      2.88 o
  -2 -17   7       39.08       42.38      1.44 o
  -1 -17   7        0.00       -0.84      0.84 o
   0 -17   7       84.18       74.18      1.43 o
   1 -17   7      205.39      220.44      2.36 o
   2 -17   7        7.47        5.73      0.89 o
   3 -17   7       33.35       40.24      1.74 o
   4 -17   7      275.06      293.90      4.78 o
   5 -17   7       59.89       51.22      3.15 o
   6 -17   7       57.66       58.62      3.34 o
  -6 -16   7        9.37        8.74      1.56 o
  -5 -16   7       81.34       83.83      1.91 o
  -4 -16   7        0.41       -0.92      0.92 o
  -3 -16   7      154.80      181.24      3.08 o
  -2 -16   7      103.58      108.45      1.88 o
  -1 -16   7       80.78       88.90      1.62 o
   0 -16   7      100.29       82.11      1.41 o
   1 -16   7       23.30       25.80      0.92 o
   2 -16   7       14.88       10.75      0.88 o
   3 -16   7        2.27        1.87      1.14 o
   4 -16   7        4.89        5.27      1.32 o
   5 -16   7        6.06        3.31      1.89 o
   6 -16   7       59.19       64.08      3.29 o
   7 -16   7       14.19       13.74      1.64 o
  -7 -15   7       62.42       59.49      2.59 o
  -6 -15   7        1.45        1.51      1.23 o
  -5 -15   7       78.38       70.52      1.72 o
  -4 -15   7       49.19       58.85      1.58 o
  -3 -15   7        0.11        0.65      0.63 o
  -2 -15   7      127.05      119.32      2.00 o
  -1 -15   7        1.28        5.98      0.88 o
   0 -15   7        0.06       -0.54      0.54 o
   1 -15   7      116.59      105.46      1.47 o
   2 -15   7      131.48      141.46      1.71 o
   3 -15   7        3.45        5.40      0.92 o
   4 -15   7       53.26       51.04      1.52 o
   5 -15   7       55.70       42.85      1.43 o
   6 -15   7       25.24       21.21      1.63 o
   7 -15   7       37.89       37.94      2.80 o
  -8 -14   7        4.04        4.81      1.54 o
  -7 -14   7       39.85       36.43      1.76 o
  -6 -14   7       37.34       44.32      1.82 o
  -5 -14   7       63.04       54.16      1.47 o
  -4 -14   7      362.79      389.83      4.32 o
  -3 -14   7      113.82      129.57      1.57 o
  -2 -14   7       37.75       35.88      0.99 o
  -1 -14   7       10.33        5.85      0.78 o
   0 -14   7      392.06      348.53      2.84 o
   1 -14   7       28.59       26.68      0.88 o
   2 -14   7       33.55       36.81      0.97 o
   3 -14   7       78.87       77.30      1.65 o
   4 -14   7       60.62       48.06      1.43 o
   5 -14   7        5.40        4.14      0.68 o
   6 -14   7      122.56      107.70      2.29 o
   7 -14   7        0.94        0.13      1.41 o
   8 -14   7       12.55       11.71      2.25 o
  -8 -13   7       18.24       14.54      1.63 o
  -7 -13   7       59.89       67.38      2.33 o
  -6 -13   7        3.46        3.30      1.05 o
  -5 -13   7       16.80       14.98      0.95 o
  -4 -13   7        4.23        2.36      0.76 o
  -3 -13   7       10.01        6.33      0.57 o
  -2 -13   7       66.03       73.07      1.25 o
  -1 -13   7        6.72        4.40      0.62 o
   0 -13   7       91.97       84.56      1.13 o
   1 -13   7        0.29        0.88      0.50 o
   2 -13   7       11.16        9.24      0.59 o
   3 -13   7       31.60       42.25      1.36 o
   4 -13   7       65.39       65.48      1.20 o
   5 -13   7      156.70      130.06      1.59 o
   6 -13   7        0.12       -0.62      0.96 o
   7 -13   7        8.15        8.04      1.49 o
   8 -13   7       45.60       44.05      2.94 o
  -9 -12   7      160.51      171.50      3.66 o
  -8 -12   7        9.28        6.12      1.21 o
  -7 -12   7        2.80        2.35      1.08 o
  -6 -12   7      110.81      111.40      2.27 o
  -5 -12   7       16.83       16.65      0.89 o
  -4 -12   7       29.00       22.82      0.91 o
  -3 -12   7        0.05        0.65      0.47 o
  -2 -12   7       14.50       16.06      0.66 o
  -1 -12   7        0.00        1.67      0.36 o
   0 -12   7        8.17        2.69      0.45 o
   1 -12   7      600.40      610.10      4.77 o
   2 -12   7       91.16       89.69      1.22 o
   3 -12   7       47.60       42.42      1.03 o
   4 -12   7        3.89        5.49      0.61 o
   5 -12   7        0.20        0.26      0.69 o
   6 -12   7       16.88       13.83      1.09 o
   7 -12   7       60.62       60.56      2.39 o
   8 -12   7        0.51       -1.75      1.75 o
   9 -12   7       40.09       38.25      2.86 o
  -9 -11   7       27.86       22.06      1.47 o
  -8 -11   7       16.35       16.39      1.28 o
  -7 -11   7       11.47        9.31      1.11 o
  -6 -11   7       11.17       11.83      1.07 o
  -5 -11   7       10.40       10.68      0.71 o
  -4 -11   7       12.75       13.36      0.73 o
  -3 -11   7      145.32      149.79      1.58 o
  -2 -11   7     1092.33     1059.28      7.72 o
  -1 -11   7       15.06       28.97      0.63 o
   0 -11   7     1046.19     1073.38      7.30 o
   1 -11   7       74.96       67.65      0.98 o
   2 -11   7      449.01      432.69      3.89 o
   3 -11   7       19.35       12.87      0.56 o
   4 -11   7       56.27       53.42      1.01 o
   5 -11   7      194.77      196.25      3.49 o
   6 -11   7       69.35       65.31      1.61 o
   7 -11   7       17.66       20.83      1.22 o
   8 -11   7       77.32       72.36      2.50 o
   9 -11   7      148.08      143.39      4.23 o
  -9 -10   7       12.46       15.89      1.30 o
  -8 -10   7       22.38       22.83      1.32 o
  -7 -10   7        3.99        3.82      0.97 o
  -6 -10   7        1.11        0.18      0.70 o
  -5 -10   7       75.42       77.65      1.28 o
  -4 -10   7        0.50        1.78      0.54 o
  -3 -10   7       84.31       95.12      1.18 o
  -2 -10   7      321.35      355.58      2.93 o
  -1 -10   7       31.71       35.76      0.92 o
   0 -10   7      415.70      409.56      2.66 o
   1 -10   7      479.10      491.19      3.36 o
   2 -10   7       37.20       39.41      0.70 o
   3 -10   7      392.63      399.41      3.04 o
   4 -10   7       83.10       85.11      1.21 o
   5 -10   7        1.01        2.18      0.77 o
   6 -10   7      125.39      128.57      2.08 o
   7 -10   7        4.64        3.21      0.91 o
   8 -10   7       61.33       66.97      2.65 o
   9 -10   7       19.89       19.66      2.07 o
 -10  -9   7       91.97       74.52      2.40 o
  -9  -9   7        0.64        1.41      1.15 o
  -8  -9   7       26.97       24.21      1.28 o
  -7  -9   7      118.07      133.34      2.32 o
  -6  -9   7      248.99      232.19      2.79 o
  -5  -9   7        1.60        1.66      0.65 o
  -4  -9   7      198.77      190.18      2.07 o
  -3  -9   7       88.90       87.51      1.10 o
  -2  -9   7        0.04        2.58      0.39 o
  -1  -9   7      236.61      216.98      1.55 o
   0  -9   7      187.81      194.17      1.51 o
   1  -9   7      472.41      411.83      2.81 o
   2  -9   7     1273.35     1214.19      7.60 o
   3  -9   7     2037.16     2088.95     15.87 o
   4  -9   7      138.44      170.27      1.73 o
   5  -9   7      433.99      437.72      4.58 o
   6  -9   7      139.33      129.62      2.04 o
   7  -9   7       23.80       23.07      1.14 o
   8  -9   7       21.68       27.67      1.31 o
   9  -9   7       19.03       19.17      2.04 o
  10  -9   7        0.51        1.41      1.90 o
 -10  -8   7       10.94        8.91      1.32 o
  -9  -8   7        0.01        0.33      1.12 o
  -8  -8   7       39.95       43.65      1.53 o
  -7  -8   7      184.86      196.12      2.90 o
  -6  -8   7      460.29      472.72      6.82 o
  -5  -8   7       35.86       41.35      1.11 o
  -4  -8   7        1.62        1.69      0.49 o
  -3  -8   7      456.84      432.82      3.36 o
  -2  -8   7     2135.94     2203.40     16.86 o
  -1  -8   7      630.27      659.53      3.98 o
   0  -8   7      524.94      600.89      4.13 o
   1  -8   7     1338.03     1357.88      8.89 o
   2  -8   7        3.42       11.09      0.71 o
   3  -8   7      177.91      157.38      1.58 o
   4  -8   7     1506.29     1557.60     11.21 o
   5  -8   7      596.15      606.23      5.95 o
   6  -8   7       13.07       10.64      0.86 o
   7  -8   7      166.61      152.89      2.29 o
   8  -8   7       38.41       45.75      1.68 o
   9  -8   7        0.09       -0.77      1.60 o
  10  -8   7        4.67        4.71      1.82 o
 -10  -7   7      126.29      122.80      2.73 o
  -9  -7   7       77.14       71.79      3.10 o
  -8  -7   7       88.17       80.38      1.84 o
  -7  -7   7        1.48        1.71      0.73 o
  -6  -7   7      260.40      262.76      2.95 o
  -5  -7   7      740.47      732.73      6.77 o
  -4  -7   7       11.84       12.49      0.57 o
  -3  -7   7      770.72      746.42      5.44 o
  -2  -7   7       74.94       73.97      1.19 o
  -1  -7   7      522.57      517.00      3.01 o
   0  -7   7      443.22      433.71      3.26 o
   1  -7   7       11.22        6.29      0.32 o
   2  -7   7     1195.82     1252.52      8.18 o
   3  -7   7      359.49      333.22      2.84 o
   4  -7   7      631.51      597.67      4.57 o
   5  -7   7      165.46      155.48      2.10 o
   6  -7   7      257.83      249.99      2.98 o
   7  -7   7       90.24       85.00      1.70 o
   8  -7   7      132.45      136.17      2.46 o
   9  -7   7       61.25       54.67      2.15 o
  10  -7   7        3.43        7.10      1.84 o
 -10  -6   7       79.59       78.15      2.19 o
  -9  -6   7        0.65        0.13      1.01 o
  -8  -6   7      229.34      226.83      3.14 o
  -7  -6   7       10.70        9.76      0.78 o
  -6  -6   7      267.01      264.04      2.92 o
  -5  -6   7     2467.11     2398.70     20.52 o
  -4  -6   7      178.33      189.84      2.19 o
  -3  -6   7       94.93      106.77      1.42 o
  -2  -6   7     3041.26     3138.59     22.00 o
  -1  -6   7     3617.54     3607.56     19.38 o
   0  -6   7      958.64      909.86      6.51 o
   1  -6   7      124.91      149.55      1.44 o
   2  -6   7      823.71      821.47     10.01 o
   3  -6   7      541.17      582.41      4.42 o
   4  -6   7      727.69      748.25      6.11 o
   5  -6   7       90.66       85.94      1.51 o
   6  -6   7      123.40      131.77      2.07 o
   7  -6   7       51.50       38.01      1.45 o
   8  -6   7      106.33      109.41      2.19 o
   9  -6   7        3.51        2.83      1.25 o
  10  -6   7       40.13       36.22      2.63 o
 -11  -5   7       38.48       52.45      2.02 o
 -10  -5   7      169.37      193.41      3.42 o
  -9  -5   7      340.49      372.85      4.60 o
  -8  -5   7       28.27       23.80      1.15 o
  -7  -5   7        6.06        5.68      0.66 o
  -6  -5   7      330.68      302.44      3.21 o
  -5  -5   7      229.15      236.05      3.31 o
  -4  -5   7       44.96       32.63      1.28 o
  -3  -5   7      524.60      523.58      4.35 o
  -2  -5   7       24.18       19.85      0.46 o
  -1  -5   7     1085.62     1146.73      7.55 o
   0  -5   7     1813.33     1824.27     16.88 o
   1  -5   7     1105.96     1186.77      9.89 o
   2  -5   7      334.07      412.90      2.90 o
   3  -5   7     1187.90     1122.27      8.81 o
   4  -5   7      617.48      549.00      5.86 o
   5  -5   7       18.56       19.66      0.87 o
   6  -5   7      187.05      183.01      2.59 o
   7  -5   7      181.90      160.78      2.48 o
   8  -5   7        4.32        2.06      1.06 o
   9  -5   7       46.52       48.45      2.09 o
  10  -5   7       83.01       88.03      3.33 o
 -11  -4   7       13.59       12.79      1.27 o
 -10  -4   7      228.24      247.19      5.20 o
  -9  -4   7       98.58       93.72      1.91 o
  -8  -4   7        6.12        4.50      0.79 o
  -7  -4   7       19.24        8.68      0.76 o
  -6  -4   7       90.01       89.29      1.43 o
  -5  -4   7      816.37      791.22      7.14 o
  -4  -4   7      243.41      221.98      3.55 o
  -3  -4   7        3.47        0.89      0.30 o
  -2  -4   7      237.81      230.22      2.25 o
  -1  -4   7     1940.40     2043.73     11.55 o
   0  -4   7       69.13       80.92      0.88 o
   1  -4   7        0.53        5.31      0.68 o
   2  -4   7      780.54      686.28      6.04 o
   3  -4   7      223.28      265.10      2.35 o
   4  -4   7      171.51      167.24      2.08 o
   5  -4   7      437.12      447.17      4.47 o
   6  -4   7      143.20      119.80      1.79 o
   7  -4   7        0.32        0.04      0.75 o
   8  -4   7      148.48      133.02      2.98 o
   9  -4   7      131.81      149.07      3.14 o
  10  -4   7        2.76        5.20      1.81 o
 -11  -3   7       11.60        9.51      1.37 o
 -10  -3   7      179.54      199.68      3.02 o
  -9  -3   7      306.59      337.92      4.23 o
  -8  -3   7       14.23       10.81      0.86 o
  -7  -3   7        0.07        0.65      0.64 o
  -6  -3   7       16.47       12.47      0.64 o
  -5  -3   7     1369.11     1329.18     13.38 o
  -4  -3   7       63.99       79.52      1.45 o
  -3  -3   7        3.19        2.88      0.61 o
  -2  -3   7       79.22       96.49      2.02 o
  -1  -3   7       55.43       61.69      0.72 o
   0  -3   7     3214.97     3170.72     22.85 o
   1  -3   7     1022.64     1002.30      7.29 o
   2  -3   7     1531.42     1514.53     13.06 o
   3  -3   7       28.74       22.19      0.60 o
   4  -3   7     1156.46     1124.16     11.46 o
   5  -3   7       48.34       58.31      1.21 o
   6  -3   7       15.90       11.16      0.83 o
   7  -3   7      333.47      295.75      7.41 o
   8  -3   7       73.61       64.04      2.59 o
   9  -3   7       19.57       21.73      1.95 o
  10  -3   7       11.79       15.53      1.96 o
 -11  -2   7        0.70        0.72      1.23 o
 -10  -2   7      162.05      173.11      4.51 o
  -9  -2   7       16.20       14.01      1.01 o
  -8  -2   7       75.75       46.86      1.37 o
  -7  -2   7      281.08      238.84      3.08 o
  -6  -2   7       67.63       71.77      1.22 o
  -5  -2   7      197.71      240.16      2.28 o
  -4  -2   7      175.55      192.23      2.42 o
  -3  -2   7      671.00      760.10      7.77 o
  -2  -2   7     1300.79     1357.04     11.57 o
  -1  -2   7     1528.40     1483.67     11.50 o
   0  -2   7      105.72       94.83      0.88 o
   1  -2   7     1644.59     1481.30     10.46 o
   2  -2   7        3.03        8.07      1.03 o
   3  -2   7       84.89       70.67      0.95 o
   4  -2   7       30.76       43.10      1.71 o
   5  -2   7      344.56      388.18      5.22 o
   6  -2   7      622.45      599.13     10.32 o
   7  -2   7       50.68       53.34      2.27 o
   8  -2   7      104.71      105.79      3.13 o
   9  -2   7       22.76       27.92      2.03 o
  10  -2   7       41.06       37.29      2.62 o
 -11  -1   7        5.92        6.33      1.32 o
 -10  -1   7       36.40       39.16      2.13 o
  -9  -1   7       58.46       48.08      1.53 o
  -8  -1   7        4.36        5.07      0.81 o
  -7  -1   7      212.94      168.57      2.38 o
  -6  -1   7        2.68        0.98      0.69 o
  -5  -1   7      117.13      209.99      2.35 o
  -4  -1   7       27.63       32.78      0.84 o
  -3  -1   7     1312.51     1377.20     12.08 o
  -2  -1   7       94.83       90.77      4.45 o
  -1  -1   7      188.02      197.13      1.64 o
   0  -1   7      487.90      343.52      2.98 o
   1  -1   7      590.02      671.25      4.97 o
   2  -1   7     1806.78     1696.27     14.55 o
   3  -1   7      263.07      334.60      2.82 o
   4  -1   7      722.09      670.99      6.83 o
   5  -1   7      619.60      588.42      5.26 o
   6  -1   7       33.73       37.35      1.94 o
   7  -1   7       69.88       68.34      2.41 o
   8  -1   7       12.98       15.46      1.61 o
   9  -1   7       53.25       71.36      2.83 o
  10  -1   7       70.00       86.06      3.24 o
 -11   0   7       27.78       23.76      1.62 o
 -10   0   7        6.31        4.07      1.31 o
  -9   0   7      315.75      316.56      4.83 o
  -8   0   7       17.65       10.68      0.79 o
  -7   0   7       12.41       15.75      0.98 o
  -6   0   7      288.92      338.30      3.50 o
  -5   0   7      107.32      106.03      1.69 o
  -4   0   7      492.94      550.22     11.02 o
  -3   0   7       74.31       57.31      1.05 o
  -2   0   7      421.95      372.74      3.54 o
  -1   0   7      894.24      989.71      6.61 o
   0   0   7        0.40        4.20      0.25 o
   1   0   7      672.56      651.14      4.44 o
   2   0   7        1.74        2.88      0.36 o
   3   0   7      787.79      884.67      7.58 o
   4   0   7      538.65      532.62      4.79 o
   5   0   7      943.78      981.02      9.63 o
   6   0   7        9.94        1.66      1.06 o
   7   0   7       13.67       13.63      1.44 o
   8   0   7      147.41      164.39      4.00 o
   9   0   7      272.49      311.78      6.36 o
  10   0   7        0.40        1.88      1.77 o
 -11   1   7      155.57      175.62      3.98 o
 -10   1   7       35.24       37.62      2.18 o
  -9   1   7        7.58        6.30      1.08 o
  -8   1   7       22.45       18.65      1.01 o
  -7   1   7       61.90       64.78      1.50 o
  -6   1   7      121.18      127.34      2.02 o
  -5   1   7      146.94      208.18      2.75 o
  -4   1   7      922.82      939.19     18.17 o
  -3   1   7      405.26      602.84      5.45 o
  -2   1   7      430.25      488.38      4.04 o
  -1   1   7      648.80      611.51      4.19 o
   0   1   7     1258.37     1330.63      8.81 o
   1   1   7       54.29       50.83      0.71 o
   2   1   7      281.07      341.43      3.26 o
   3   1   7      300.54      285.16      3.41 o
   4   1   7      996.70     1012.89      9.96 o
   5   1   7      651.79      663.81      6.70 o
   6   1   7        0.41        0.98      0.74 o
   7   1   7       86.17       73.44      2.65 o
   8   1   7        0.25        2.23      1.46 o
   9   1   7       30.39       33.85      2.58 o
  10   1   7       17.85       26.16      2.17 o
 -11   2   7       41.84       47.78      2.33 o
 -10   2   7      161.67      156.44      3.80 o
  -9   2   7      162.12      176.95      2.81 o
  -8   2   7        0.07        1.05      0.79 o
  -7   2   7        6.91        3.80      0.76 o
  -6   2   7        6.16       11.38      0.81 o
  -5   2   7       95.84       83.25      1.58 o
  -4   2   7     1471.40     1371.35     14.09 o
  -3   2   7      215.48      196.16      2.34 o
  -2   2   7        6.28       33.19      0.93 o
  -1   2   7     1377.61     1406.73     10.06 o
   0   2   7     2176.40     2181.82     21.69 o
   1   2   7     1394.27     1471.06     10.35 o
   2   2   7      116.01      198.23      1.70 o
   3   2   7      744.83      762.95      6.02 o
   4   2   7        5.03        4.62      0.88 o
   5   2   7      157.73      150.25      1.98 o
   6   2   7       86.77       98.49      2.07 o
   7   2   7        4.05        5.54      0.97 o
   8   2   7      136.98      129.75      3.61 o
   9   2   7      175.35      209.79      4.98 o
  10   2   7        1.08        1.00      1.81 o
 -11   3   7       11.75       13.43      1.64 o
 -10   3   7        9.16        9.06      1.99 o
  -9   3   7       59.88       60.15      1.67 o
  -8   3   7       48.16       55.97      1.60 o
  -7   3   7       22.01       19.09      1.01 o
  -6   3   7       99.87       87.07      1.72 o
  -5   3   7     1519.82     1448.02     16.69 o
  -4   3   7      495.28      454.29      5.16 o
  -3   3   7       60.24       25.40      0.63 o
  -2   3   7        3.19        2.36      0.34 o
  -1   3   7        2.00        2.21      0.35 o
   0   3   7      783.53      789.86      6.37 o
   1   3   7     1678.50     1941.60     11.02 o
   2   3   7      245.20      290.52      2.71 o
   3   3   7       26.92       18.04      0.48 o
   4   3   7     2016.40     1956.62     16.79 o
   5   3   7     1081.69     1040.77      9.19 o
   6   3   7       16.92       18.83      1.15 o
   7   3   7       53.28       54.36      1.80 o
   8   3   7       71.94       78.06      3.05 o
   9   3   7       93.51      109.11      3.52 o
  10   3   7       47.87       45.44      1.99 o
 -11   4   7        1.98        1.11      1.53 o
 -10   4   7        1.95        3.51      1.22 o
  -9   4   7      198.38      214.60      3.29 o
  -8   4   7       25.99       30.29      1.37 o
  -7   4   7       55.79       66.09      1.88 o
  -6   4   7       74.21       76.68      1.63 o
  -5   4   7      224.18      234.15      3.14 o
  -4   4   7      381.31      358.52      4.27 o
  -3   4   7     1074.38     1012.78      8.07 o
  -2   4   7      341.35      320.69      2.79 o
  -1   4   7      877.71      814.48      5.85 o
   0   4   7     1464.86     1582.62     15.00 o
   1   4   7     1038.83     1121.94     10.11 o
   2   4   7      173.46      213.38      1.88 o
   3   4   7     1549.07     1488.08     10.36 o
   4   4   7      353.42      304.73      3.14 o
   5   4   7       60.44       68.22      1.22 o
   6   4   7       60.55       59.50      1.97 o
   7   4   7       38.84       29.69      1.36 o
   8   4   7        4.25        2.59      0.86 o
   9   4   7      267.48      276.76      4.26 o
  10   4   7        3.69        0.99      1.77 o
 -10   5   7        5.86        4.03      1.65 o
  -9   5   7       14.11        6.69      1.31 o
  -8   5   7      210.36      241.28      3.49 o
  -7   5   7       81.66       78.96      1.78 o
  -6   5   7      446.75      460.44      6.49 o
  -5   5   7     1039.97     1079.13     11.43 o
  -4   5   7      667.22      609.42      5.64 o
  -3   5   7       84.18       73.65      1.14 o
  -2   5   7       11.67        3.54      0.51 o
  -1   5   7       57.34       60.84      0.93 o
   0   5   7      293.86      243.34      1.91 o
   1   5   7        0.40        0.81      0.30 o
   2   5   7     1833.87     1911.41     16.56 o
   3   5   7        1.95        0.69      0.65 o
   4   5   7      832.30      808.39      6.48 o
   5   5   7      392.45      318.24      2.92 o
   6   5   7        0.53        0.85      0.71 o
   7   5   7        0.06       -0.09      1.05 o
   8   5   7       88.00       90.10      2.46 o
   9   5   7       63.76       71.01      3.14 o
  10   5   7       15.53       15.18      2.07 o
 -10   6   7        5.86        4.56      1.69 o
  -9   6   7       54.08       66.00      2.24 o
  -8   6   7       62.83       65.81      2.19 o
  -7   6   7       20.97       20.30      1.17 o
  -6   6   7      152.48      131.96      2.30 o
  -5   6   7        3.36        8.76      0.84 o
  -4   6   7      169.86      189.56      1.95 o
  -3   6   7     1385.32     1474.42     11.62 o
  -2   6   7       42.43       32.94      0.71 o
  -1   6   7       18.93        8.30      0.38 o
   0   6   7     1897.76     1935.34     12.58 o
   1   6   7        1.13        4.73      0.35 o
   2   6   7      134.54      133.15      1.39 o
   3   6   7       41.79       43.64      0.79 o
   4   6   7      691.84      635.23      5.94 o
   5   6   7      122.87      113.01      1.66 o
   6   6   7      344.99      344.44      4.33 o
   7   6   7       12.28       11.75      1.31 o
   8   6   7        0.20        1.94      1.82 o
   9   6   7      165.01      158.87      3.35 o
 -10   7   7        7.78        6.07      1.81 o
  -9   7   7       14.28       14.87      1.50 o
  -8   7   7        1.81        0.81      1.15 o
  -7   7   7      120.39      118.21      2.71 o
  -6   7   7       79.70       81.62      1.86 o
  -5   7   7      392.11      442.02      5.29 o
  -4   7   7      109.73      119.68      1.47 o
  -3   7   7      399.80      409.49      3.65 o
  -2   7   7        5.48        6.49      0.74 o
  -1   7   7        0.54        0.10      0.36 o
   0   7   7      232.87      217.15      1.71 o
   1   7   7      464.80      484.89      3.45 o
   2   7   7       87.03       62.09      0.96 o
   3   7   7      134.35      129.82      1.38 o
   4   7   7       49.76       52.55      1.21 o
   5   7   7       98.24       96.71      1.58 o
   6   7   7        4.49        2.38      0.95 o
   7   7   7       14.63       11.81      1.33 o
   8   7   7        2.46        1.50      1.26 o
   9   7   7        8.99       12.93      1.93 o
 -10   8   7        1.99       -0.40      1.84 o
  -9   8   7      132.50      125.89      3.84 o
  -8   8   7      149.93      162.64      3.43 o
  -7   8   7        5.86        2.33      1.13 o
  -6   8   7       21.46        9.74      1.75 o
  -5   8   7       11.23       14.84      1.22 o
  -4   8   7       64.09       57.63      1.16 o
  -3   8   7       11.66        3.20      0.86 o
  -2   8   7        2.36        0.95      0.46 o
  -1   8   7        4.32        1.20      0.39 o
   0   8   7       56.87       72.99      1.57 o
   1   8   7     1375.31     1386.51      8.57 o
   2   8   7      169.88      177.96      1.77 o
   3   8   7       31.41       35.08      0.81 o
   4   8   7      109.78      101.30      1.71 o
   5   8   7        0.46        1.19      0.66 o
   6   8   7       57.23       61.22      1.25 o
   7   8   7       87.27       98.31      2.68 o
   8   8   7        3.03        1.76      1.61 o
   9   8   7      146.70      155.40      3.50 o
  -9   9   7        0.09        0.61      1.73 o
  -8   9   7        0.69        0.90      1.86 o
  -7   9   7       63.79       58.84      2.17 o
  -6   9   7        7.33        5.05      1.20 o
  -5   9   7      113.07      120.11      2.77 o
  -4   9   7      181.64      182.32      2.22 o
  -3   9   7        1.11        1.16      0.57 o
  -2   9   7        0.83        0.27      0.49 o
  -1   9   7      144.60      142.62      1.85 o
   0   9   7      135.18      107.83      2.04 o
   1   9   7       84.71      104.27      1.10 o
   2   9   7        0.13        2.93      0.48 o
   3   9   7        7.10       10.57      0.56 o
   4   9   7       14.38       16.26      0.87 o
   5   9   7       44.80       41.80      1.37 o
   6   9   7       89.87       82.95      1.65 o
   7   9   7       98.03       98.39      3.01 o
   8   9   7       35.58       39.33      4.20 o
  -9  10   7       29.73       31.76      2.50 o
  -8  10   7       21.77       20.48      2.19 o
  -7  10   7       62.67       68.11      2.49 o
  -6  10   7      130.83      134.85      3.10 o
  -5  10   7       37.39       28.66      1.30 o
  -4  10   7      116.49      113.46      1.71 o
  -3  10   7       33.49       40.09      1.07 o
  -2  10   7       96.44       81.71      1.89 o
  -1  10   7       84.58      107.51      3.43 o
   0  10   7       14.10       24.22      0.71 o
   1  10   7      330.28      335.03      2.65 o
   2  10   7        2.18        2.03      0.53 o
   3  10   7       32.30       45.56      0.94 o
   4  10   7       85.47       82.24      1.82 o
   5  10   7        5.98        4.67      0.89 o
   6  10   7       30.07       22.88      1.19 o
   7  10   7       39.84       50.26      2.22 o
   8  10   7       20.68       24.49      1.94 o
  -9  11   7        0.42        1.51      1.96 o
  -8  11   7        6.02        3.88      1.98 o
  -7  11   7       37.23       48.51      2.31 o
  -6  11   7       44.83       37.70      1.72 o
  -5  11   7        4.60        5.37      0.92 o
  -4  11   7      107.21      102.75      2.20 o
  -3  11   7       15.33       23.40      1.15 o
  -2  11   7       87.36       68.71      1.26 o
  -1  11   7       16.95       16.04      1.42 o
   0  11   7       46.03       47.76      1.27 o
   1  11   7        3.21        6.72      0.71 o
   2  11   7       13.43       13.70      0.77 o
   3  11   7      305.64      335.81      3.15 o
   4  11   7        0.41        1.20      0.76 o
   5  11   7      214.98      229.32      3.28 o
   6  11   7        1.02       -0.06      0.96 o
   7  11   7       18.74       22.37      1.85 o
  -8  12   7        1.36        0.71      1.98 o
  -7  12   7        4.38        1.81      1.84 o
  -6  12   7       48.86       46.77      1.60 o
  -5  12   7       99.11      101.81      2.02 o
  -4  12   7       86.37       81.57      1.79 o
  -3  12   7        0.31        0.32      0.79 o
  -2  12   7        6.46       10.25      0.73 o
  -1  12   7      244.58      250.87      2.64 o
   0  12   7       64.34       58.61      1.11 o
   1  12   7      265.77      251.94      2.69 o
   2  12   7       81.83       86.09      1.55 o
   3  12   7       21.43       21.54      0.87 o
   4  12   7       47.92       46.77      1.40 o
   5  12   7       54.63       60.67      2.77 o
   6  12   7       24.44       24.15      1.65 o
   7  12   7      106.97      100.09      2.99 o
  -7  13   7       23.33       28.57      2.56 o
  -6  13   7       18.40       21.29      2.00 o
  -5  13   7       29.46       25.52      1.81 o
  -4  13   7        8.52       10.73      1.01 o
  -3  13   7      216.24      217.72      3.24 o
  -2  13   7       19.63       13.68      1.32 o
  -1  13   7        5.80        3.12      0.68 o
   0  13   7        8.61        9.54      0.68 o
   1  13   7        6.33        7.52      0.97 o
   2  13   7      131.42      113.10      1.84 o
   3  13   7       39.31       37.70      1.14 o
   4  13   7       11.95       11.56      1.00 o
   5  13   7      109.02      131.06      2.51 o
   6  13   7       41.70       40.49      1.50 o
  -7  14   7        0.05        0.05      1.47 o
  -6  14   7       22.28       20.38      2.41 o
  -5  14   7      112.78      102.71      3.00 o
  -4  14   7       40.41       47.39      2.09 o
  -3  14   7       11.43       11.48      1.09 o
  -2  14   7      213.83      264.09      3.22 o
  -1  14   7       29.48       32.68      1.11 o
   0  14   7      184.64      180.66      3.03 o
   1  14   7      209.84      216.63      3.22 o
   2  14   7      161.22      155.61      2.25 o
   3  14   7       17.05       16.48      0.88 o
   4  14   7        6.25        2.60      1.00 o
   5  14   7       13.32       19.97      1.38 o
  -6  15   7        3.98        1.41      2.00 o
  -5  15   7       80.05       80.29      3.60 o
  -4  15   7        5.88       10.31      1.74 o
  -3  15   7       22.93       27.79      1.54 o
  -2  15   7      194.88      206.39      3.48 o
  -1  15   7       17.91       24.47      1.29 o
   0  15   7       51.84       58.36      1.79 o
   1  15   7        8.33        7.13      1.09 o
   2  15   7        7.11        8.23      1.10 o
   3  15   7        6.62        4.85      1.17 o
   4  15   7       70.69       61.21      1.95 o
  -5  16   7        0.16        0.00      2.04 o
  -4  16   7        0.92       -1.16      1.16 o
  -3  16   7        5.65       10.48      1.41 o
  -2  16   7        8.81       10.76      1.14 o
  -1  16   7      224.15      230.01      4.58 o
   0  16   7      111.45       99.93      2.68 o
   1  16   7       73.94       82.86      2.08 o
   2  16   7      195.52      202.94      3.47 o
   3  16   7       40.20       32.13      2.47 o
  -3  17   7       14.54       14.84      1.50 o
  -2  17   7        9.77        7.53      1.12 o
  -1  17   7       18.55       25.86      1.73 o
   0  17   7        5.36        4.61      1.34 o
   1  17   7       18.09       19.15      2.02 o
  -3 -19   8        3.18        8.13      1.57 o
  -2 -19   8       39.46       44.51      1.73 o
  -1 -19   8        4.06        4.95      1.39 o
   0 -19   8       28.31       26.79      1.42 o
   1 -19   8       12.23       10.44      1.54 o
   2 -19   8        1.31       -0.79      1.09 o
   3 -19   8        0.34       -0.96      0.96 o
  -4 -18   8        3.79        1.49      2.06 o
  -3 -18   8       19.40       24.66      1.75 o
  -2 -18   8        2.37        3.10      0.97 o
  -1 -18   8       57.20       63.15      1.72 o
   0 -18   8       18.94       17.06      1.35 o
   1 -18   8       30.26       38.32      1.24 o
   2 -18   8       23.86       25.49      1.26 o
   3 -18   8       11.26       17.12      1.19 o
   4 -18   8       39.02       40.29      2.01 o
  -5 -17   8       93.39       91.56      2.29 o
  -4 -17   8       60.05       65.51      2.52 o
  -3 -17   8       44.84       53.58      2.80 o
  -2 -17   8       50.09       50.95      1.52 o
  -1 -17   8      202.97      194.18      2.49 o
   0 -17   8        0.27        1.45      0.76 o
   1 -17   8        6.28        3.38      0.75 o
   2 -17   8       43.74       49.28      1.53 o
   3 -17   8       17.78       15.58      1.10 o
   4 -17   8      133.72      144.42      2.70 o
   5 -17   8       13.82       10.63      2.28 o
   6 -17   8       24.82       21.66      2.49 o
  -6 -16   8       10.94        5.98      1.57 o
  -5 -16   8       39.92       49.49      1.63 o
  -4 -16   8       35.31       34.26      1.41 o
  -3 -16   8       70.83       77.60      2.02 o
  -2 -16   8        5.48        5.99      0.82 o
  -1 -16   8        1.11        1.40      0.84 o
   0 -16   8        2.86        0.78      0.69 o
   1 -16   8       54.81       43.67      1.14 o
   2 -16   8       44.80       40.95      1.29 o
   3 -16   8        7.60       11.31      0.93 o
   4 -16   8       99.31      107.03      2.27 o
   5 -16   8        3.42        6.36      1.61 o
   6 -16   8       17.55       11.84      2.20 o
  -7 -15   8       16.32       18.64      1.97 o
  -6 -15   8       17.81       16.27      1.46 o
  -5 -15   8       79.13       78.53      1.98 o
  -4 -15   8      118.10      128.70      2.16 o
  -3 -15   8        6.59       12.43      0.78 o
  -2 -15   8        5.42       10.14      0.81 o
  -1 -15   8      360.18      312.24      3.22 o
   0 -15   8      263.04      283.70      2.49 o
   1 -15   8        3.22        2.67      0.64 o
   2 -15   8       26.51       27.50      0.94 o
   3 -15   8       10.86       10.21      0.86 o
   4 -15   8        0.21        0.60      0.89 o
   5 -15   8        0.02        0.40      2.84 o
   6 -15   8       75.29       65.25      2.28 o
   7 -15   8        7.33        5.65      2.21 o
  -8 -14   8       36.33       37.94      3.14 o
  -7 -14   8        1.10        1.55      1.25 o
  -6 -14   8      134.31      121.64      2.52 o
  -5 -14   8      168.11      178.03      2.50 o
  -4 -14   8       10.18        9.16      0.95 o
  -3 -14   8        8.15        9.57      0.67 o
  -2 -14   8        1.72        2.83      0.62 o
  -1 -14   8        2.42        0.78      0.65 o
   0 -14   8      301.26      292.52      2.50 o
   1 -14   8       73.76       67.66      1.20 o
   2 -14   8      173.01      188.48      2.01 o
   3 -14   8      120.23      131.19      1.85 o
   4 -14   8      245.28      232.19      3.42 o
   5 -14   8        4.24        4.66      0.71 o
   6 -14   8       42.77       42.94      1.57 o
   7 -14   8        0.02       -1.80      1.80 o
   8 -14   8        0.36       -0.49      2.04 o
  -8 -13   8       54.98       47.62      2.29 o
  -7 -13   8        0.12       -0.75      1.11 o
  -6 -13   8        0.21        0.12      1.03 o
  -5 -13   8       10.58       10.82      0.91 o
  -4 -13   8       80.72       80.87      1.88 o
  -3 -13   8       52.39       63.88      1.12 o
  -2 -13   8       25.26       22.65      0.75 o
  -1 -13   8       23.32       16.56      1.10 o
   0 -13   8       96.90      101.13      1.25 o
   1 -13   8       15.08       23.48      0.78 o
   2 -13   8       37.60       35.53      0.93 o
   3 -13   8       35.41       39.63      1.26 o
   4 -13   8       32.40       33.82      1.30 o
   5 -13   8        7.08       10.02      0.66 o
   6 -13   8      116.49      120.33      2.50 o
   7 -13   8       41.14       39.18      2.17 o
   8 -13   8       94.69      100.15      3.82 o
  -9 -12   8       16.16       13.53      1.79 o
  -8 -12   8       18.04       22.54      1.47 o
  -7 -12   8        7.30        9.88      1.38 o
  -6 -12   8       15.38       15.59      1.24 o
  -5 -12   8      275.85      291.11      3.48 o
  -4 -12   8       80.13       65.14      1.31 o
  -3 -12   8      164.06      167.53      2.11 o
  -2 -12   8       71.67       75.76      1.18 o
  -1 -12   8        1.21        2.87      0.38 o
   0 -12   8      285.37      272.36      2.29 o
   1 -12   8       50.42       35.72      0.87 o
   2 -12   8        0.40        0.21      0.49 o
   3 -12   8        2.07        5.12      0.57 o
   4 -12   8       13.30        9.86      0.67 o
   5 -12   8       90.64       83.85      1.53 o
   6 -12   8        4.85        3.73      1.00 o
   7 -12   8        0.17        0.46      1.71 o
   8 -12   8        0.12        1.30      1.88 o
  -9 -11   8        2.30        1.01      1.33 o
  -8 -11   8       57.48       45.71      1.78 o
  -7 -11   8        5.13        6.05      1.08 o
  -6 -11   8        6.25        2.68      0.99 o
  -5 -11   8       40.73       40.64      1.10 o
  -4 -11   8      207.83      187.05      2.25 o
  -3 -11   8      129.79      124.49      1.43 o
  -2 -11   8     1803.94     1797.59     12.72 o
  -1 -11   8       94.54       77.00      0.88 o
   0 -11   8      333.80      336.70      2.65 o
   1 -11   8      103.91      117.20      1.39 o
   2 -11   8      734.84      682.74      5.26 o
   3 -11   8      171.99      188.73      1.94 o
   4 -11   8      125.84      131.54      1.57 o
   5 -11   8       91.37       89.83      1.51 o
   6 -11   8        5.23       10.29      1.02 o
   7 -11   8      124.33      127.38      2.27 o
   8 -11   8        1.57        1.34      1.78 o
   9 -11   8       89.49       85.99      3.49 o
  -9 -10   8        1.17       -0.18      1.30 o
  -8 -10   8       53.86       55.78      1.78 o
  -7 -10   8       57.07       63.51      1.88 o
  -6 -10   8       31.21       43.60      1.30 o
  -5 -10   8       61.95       64.63      1.23 o
  -4 -10   8       45.43       44.72      1.09 o
  -3 -10   8       96.61      113.83      1.32 o
  -2 -10   8        0.01        2.24      0.58 o
  -1 -10   8       10.44       11.56      0.40 o
   0 -10   8      179.39      160.12      1.38 o
   1 -10   8       95.47       77.51      1.00 o
   2 -10   8      554.16      600.78      3.77 o
   3 -10   8        8.75        8.19      0.56 o
   4 -10   8       91.43      101.20      1.32 o
   5 -10   8      139.48      150.00      3.22 o
   6 -10   8       17.34       18.42      1.05 o
   7 -10   8       24.24       24.15      1.21 o
   8 -10   8        9.88       10.85      2.12 o
   9 -10   8        2.06       -0.07      1.89 o
 -10  -9   8        3.55        2.17      1.29 o
  -9  -9   8       82.12       84.44      2.39 o
  -8  -9   8       10.18        7.80      1.06 o
  -7  -9   8       87.27      108.01      1.90 o
  -6  -9   8       48.25       40.81      1.23 o
  -5  -9   8       15.66       17.53      0.89 o
  -4  -9   8      135.71      118.08      1.54 o
  -3  -9   8       81.42       79.37      1.05 o
  -2  -9   8       91.95       78.94      1.07 o
  -1  -9   8      103.32      109.67      0.99 o
   0  -9   8      739.29      724.24      4.66 o
   1  -9   8      377.93      390.15      2.93 o
   2  -9   8      396.57      347.73      2.45 o
   3  -9   8      536.29      555.65      4.38 o
   4  -9   8        4.99        3.55      0.50 o
   5  -9   8       28.94       24.50      1.11 o
   6  -9   8       15.01       15.82      1.01 o
   7  -9   8       14.63       13.44      1.05 o
   8  -9   8        2.10        3.35      1.01 o
   9  -9   8      239.69      260.19      5.94 o
 -10  -8   8        1.03        1.04      1.24 o
  -9  -8   8        8.38       11.00      1.33 o
  -8  -8   8      190.61      216.77      7.43 o
  -7  -8   8       64.99       67.21      2.49 o
  -6  -8   8       18.09       24.67      1.01 o
  -5  -8   8      553.54      539.60      5.26 o
  -4  -8   8      968.80      940.16      7.58 o
  -3  -8   8        9.20        9.81      0.46 o
  -2  -8   8      529.51      468.96      3.37 o
  -1  -8   8      375.27      375.48      2.43 o
   0  -8   8        2.63        3.31      0.30 o
   1  -8   8      226.13      246.41      2.07 o
   2  -8   8      184.76      199.52      1.49 o
   3  -8   8     1177.23     1176.96      8.61 o
   4  -8   8      567.18      583.54      4.54 o
   5  -8   8      325.56      330.09      3.67 o
   6  -8   8        1.11        0.88      0.91 o
   7  -8   8        0.95        0.58      0.85 o
   8  -8   8        8.08        9.08      1.21 o
   9  -8   8       18.17       20.01      2.01 o
  10  -8   8        5.87        3.87      2.00 o
 -10  -7   8       28.16       29.33      3.77 o
  -9  -7   8       15.65       19.81      1.55 o
  -8  -7   8        5.52       11.62      1.05 o
  -7  -7   8       26.09       18.36      0.92 o
  -6  -7   8        2.01        3.32      0.67 o
  -5  -7   8      153.88      146.22      2.72 o
  -4  -7   8      105.13      101.87      1.36 o
  -3  -7   8      364.56      316.64      2.58 o
  -2  -7   8       96.69       93.88      1.12 o
  -1  -7   8      689.67      726.28      4.33 o
   0  -7   8      588.53      628.05      4.67 o
   1  -7   8     1886.46     1923.24     12.38 o
   2  -7   8        0.27        0.65      0.62 o
   3  -7   8        0.08        0.59      0.46 o
   4  -7   8     1529.66     1578.60     13.18 o
   5  -7   8       14.06        5.19      0.74 o
   6  -7   8      195.58      189.61      2.52 o
   7  -7   8       19.94       12.32      0.96 o
   8  -7   8        0.21        1.61      1.03 o
   9  -7   8      260.43      267.91      5.89 o
  10  -7   8        1.66        1.96      1.88 o
 -10  -6   8       23.23       23.33      1.52 o
  -9  -6   8        1.82        4.76      1.11 o
  -8  -6   8       67.90       77.33      1.80 o
  -7  -6   8      333.95      349.95      4.84 o
  -6  -6   8       79.18       86.10      1.50 o
  -5  -6   8     1067.09      953.72      9.93 o
  -4  -6   8     2457.75     2401.27     20.54 o
  -3  -6   8      250.61      252.32      2.18 o
  -2  -6   8      399.28      456.38      3.52 o
  -1  -6   8     1080.16     1268.92      7.72 o
   0  -6   8       15.78       17.81      0.60 o
   1  -6   8      423.04      478.03      2.97 o
   2  -6   8      259.67      264.43      2.15 o
   3  -6   8        0.01        2.20      0.39 o
   4  -6   8       20.73       15.26      0.91 o
   5  -6   8      983.04      957.28      8.89 o
   6  -6   8        1.25        0.93      0.71 o
   7  -6   8       31.91       25.13      1.67 o
   8  -6   8        6.88        9.48      1.29 o
   9  -6   8      202.78      191.26      4.41 o
  10  -6   8       41.57       45.81      2.94 o
 -11  -5   8       78.76       76.45      2.38 o
 -10  -5   8        0.05       -0.50      1.75 o
  -9  -5   8       19.74       27.04      1.47 o
  -8  -5   8      135.70      141.39      2.37 o
  -7  -5   8        1.14        0.31      0.72 o
  -6  -5   8       34.50       26.42      1.44 o
  -5  -5   8       73.60       56.59      1.58 o
  -4  -5   8       36.63       45.51      1.01 o
  -3  -5   8      491.97      511.15      4.19 o
  -2  -5   8     1465.26     1427.88     10.93 o
  -1  -5   8      651.18      747.69      4.66 o
   0  -5   8     1036.18     1057.87      6.64 o
   1  -5   8     1931.73     1924.80     13.32 o
   2  -5   8        1.11        1.88      0.49 o
   3  -5   8       57.30       55.49      3.01 o
   4  -5   8      430.99      440.44      3.80 o
   5  -5   8      183.26      163.65      2.17 o
   6  -5   8      120.42      101.97      2.33 o
   7  -5   8       49.49       46.94      1.53 o
   8  -5   8        7.74        4.49      1.18 o
   9  -5   8        2.80        4.72      1.76 o
  10  -5   8       90.53       91.45      3.48 o
 -11  -4   8        0.06        0.25      1.20 o
 -10  -4   8       11.56        9.67      1.58 o
  -9  -4   8        3.06        6.77      1.01 o
  -8  -4   8      147.74      157.80      2.49 o
  -7  -4   8      148.17      119.11      2.04 o
  -6  -4   8      245.06      210.31      2.48 o
  -5  -4   8       92.19       99.46      1.69 o
  -4  -4   8     1508.15     1446.50     14.53 o
  -3  -4   8      334.56      320.91      3.00 o
  -2  -4   8      356.14      364.30      3.08 o
  -1  -4   8      189.22      220.55      1.71 o
   0  -4   8     2160.65     2273.80     16.96 o
   1  -4   8      288.19      317.62      2.33 o
   2  -4   8      234.51      199.70      1.71 o
   3  -4   8       89.14       95.28      1.24 o
   4  -4   8       13.56       13.67      1.37 o
   5  -4   8      194.24      208.19      2.83 o
   6  -4   8       73.18       71.08      1.58 o
   7  -4   8       75.26       65.62      2.52 o
   8  -4   8       54.79       59.69      2.65 o
   9  -4   8       78.07       69.04      2.93 o
  10  -4   8        2.54        1.72      1.87 o
 -11  -3   8       36.31       46.58      2.37 o
 -10  -3   8        0.99        2.32      1.15 o
  -9  -3   8      139.40      142.58      2.47 o
  -8  -3   8       53.98       33.34      1.36 o
  -7  -3   8        5.27        6.10      0.78 o
  -6  -3   8       81.77       79.25      1.57 o
  -5  -3   8       55.52       53.04      0.95 o
  -4  -3   8       52.38       80.12      1.97 o
  -3  -3   8       48.96       41.72      1.66 o
  -2  -3   8       36.27       38.23      0.88 o
  -1  -3   8     1050.25     1034.13      6.05 o
   0  -3   8      199.50      241.23      2.27 o
   1  -3   8     2347.42     2290.22     14.71 o
   2  -3   8        8.08        5.89      0.47 o
   3  -3   8      386.62      384.08      4.32 o
   4  -3   8       27.70       29.54      1.08 o
   5  -3   8      699.46      724.87      7.75 o
   6  -3   8       45.51       32.72      1.31 o
   7  -3   8      132.45      131.73      3.47 o
   8  -3   8       11.26        7.47      1.61 o
   9  -3   8        9.65       10.74      1.80 o
  10  -3   8       44.08       37.79      2.88 o
 -11  -2   8        1.84        0.70      1.37 o
 -10  -2   8       62.19       66.83      2.67 o
  -9  -2   8       36.29       40.41      2.86 o
  -8  -2   8       88.15       69.52      1.84 o
  -7  -2   8      202.74      161.28      2.43 o
  -6  -2   8        5.66        5.71      0.60 o
  -5  -2   8       13.59       34.53      1.39 o
  -4  -2   8        4.89        2.15      0.46 o
  -3  -2   8      110.53      134.33      1.92 o
  -2  -2   8      970.36     1026.40      8.16 o
  -1  -2   8     2570.23     2662.70     16.09 o
   0  -2   8     1539.50     1551.98      9.58 o
   1  -2   8      658.86      652.11      4.16 o
   2  -2   8        1.33       15.19      0.47 o
   3  -2   8        0.22        2.39      0.30 o
   4  -2   8      408.41      412.87      6.88 o
   5  -2   8      248.77      264.26      3.86 o
   6  -2   8       36.67       39.23      2.00 o
   7  -2   8       18.40       14.80      1.54 o
   8  -2   8       10.95       11.54      1.69 o
   9  -2   8       91.00       88.86      3.25 o
  10  -2   8       98.31      110.86      3.76 o
 -11  -1   8        3.41        4.03      1.42 o
 -10  -1   8        0.64       -0.05      1.33 o
  -9  -1   8       51.15       55.12      1.67 o
  -8  -1   8        0.13        0.83      0.77 o
  -7  -1   8        0.35        0.89      0.59 o
  -6  -1   8      163.68      190.13      2.30 o
  -5  -1   8       36.70       45.95      1.02 o
  -4  -1   8      155.39      193.58      4.58 o
  -3  -1   8      547.93      557.35      4.54 o
  -2  -1   8     1596.93     1905.73     14.83 o
  -1  -1   8      210.96      221.20      2.08 o
   0  -1   8     1695.82     1698.45     12.18 o
   1  -1   8     3081.20     3258.90     19.67 o
   2  -1   8       16.01        7.25      0.54 o
   3  -1   8      122.64      146.95      1.55 o
   4  -1   8       13.37        7.69      0.67 o
   5  -1   8      352.68      354.48      3.87 o
   6  -1   8      105.19      116.62      3.19 o
   7  -1   8       99.70       98.45      3.03 o
   8  -1   8        8.52        8.79      1.60 o
   9  -1   8       20.98       14.29      1.92 o
  10  -1   8       36.45       38.41      2.75 o
 -11   0   8        3.90        5.44      1.47 o
 -10   0   8      179.81      210.72      4.64 o
  -9   0   8        0.80        1.43      1.32 o
  -8   0   8       56.17       40.50      1.70 o
  -7   0   8       30.84       27.24      1.16 o
  -6   0   8       14.00       29.02      1.18 o
  -5   0   8       40.77       59.49      1.33 o
  -4   0   8        9.51        5.81      0.68 o
  -3   0   8      285.09      354.89      3.02 o
  -2   0   8      499.53      604.46      4.96 o
  -1   0   8     1046.48     1041.47      6.63 o
   0   0   8       47.71       46.95      0.65 o
   1   0   8     2041.13     2124.09     12.90 o
   2   0   8       51.23       53.99      2.03 o
   3   0   8      343.52      391.14      3.80 o
   4   0   8       13.93       13.04      0.68 o
   5   0   8       54.31       42.71      1.07 o
   6   0   8      353.44      332.97      6.42 o
   7   0   8        3.25        1.01      1.33 o
   8   0   8        3.16        6.27      1.57 o
   9   0   8       40.08       40.23      2.66 o
  10   0   8      273.58      299.71      6.44 o
 -11   1   8       16.30       14.53      1.69 o
 -10   1   8        5.87        6.97      1.55 o
  -9   1   8        5.09        7.19      1.17 o
  -8   1   8       78.84       82.19      1.83 o
  -7   1   8       26.69       28.84      1.75 o
  -6   1   8        1.61        1.55      0.65 o
  -5   1   8      479.75      510.25      5.77 o
  -4   1   8     1125.82     1001.18     10.51 o
  -3   1   8      101.88       92.64      1.10 o
  -2   1   8      641.69      770.97     11.34 o
  -1   1   8      356.54      298.07      2.06 o
   0   1   8     1564.97     1717.49     12.25 o
   1   1   8      243.61      210.98      1.92 o
   2   1   8      252.07      309.73      2.97 o
   3   1   8      278.23      252.87      2.28 o
   4   1   8       44.13       56.04      1.24 o
   5   1   8      146.96      132.84      1.89 o
   6   1   8      148.40      141.23      2.59 o
   7   1   8       50.37       41.86      2.38 o
   8   1   8        5.03       11.04      1.72 o
   9   1   8       54.00       41.94      2.84 o
  10   1   8        0.19       -1.86      1.86 o
 -11   2   8        0.18        0.55      1.50 o
 -10   2   8        3.40        1.30      1.45 o
  -9   2   8        3.14        6.50      1.00 o
  -8   2   8       12.44       12.68      1.07 o
  -7   2   8        0.29        1.23      0.73 o
  -6   2   8       35.99       49.30      1.36 o
  -5   2   8      851.40      874.31      9.37 o
  -4   2   8      398.97      327.66      4.25 o
  -3   2   8     3331.48     3148.18     24.12 o
  -2   2   8       15.46        3.46      0.40 o
  -1   2   8       10.38       13.81      0.41 o
   0   2   8      159.89      123.51      1.47 o
   1   2   8      255.38      274.29      2.39 o
   2   2   8        0.42        0.64      0.37 o
   3   2   8     1167.79     1219.89      9.90 o
   4   2   8       57.43       55.22      1.15 o
   5   2   8      316.60      296.73      3.41 o
   6   2   8      112.29      106.88      2.28 o
   7   2   8       85.80       94.94      2.24 o
   8   2   8        1.15        0.14      1.62 o
   9   2   8       32.09       27.72      2.25 o
  10   2   8       22.85       24.38      2.36 o
 -11   3   8        0.25       -1.16      1.54 o
 -10   3   8       12.80       15.41      1.77 o
  -9   3   8        6.24        4.56      1.04 o
  -8   3   8      126.07      115.58      2.21 o
  -7   3   8       49.28       58.13      1.55 o
  -6   3   8       63.84       47.55      1.40 o
  -5   3   8      182.46      189.09      4.10 o
  -4   3   8      333.38      319.54      3.93 o
  -3   3   8      238.60      172.61      1.77 o
  -2   3   8      250.36      270.79      2.52 o
  -1   3   8     1953.23     2179.99     15.10 o
   0   3   8     1066.30     1068.16      9.37 o
   1   3   8     2008.87     1910.28     10.88 o
   2   3   8      904.35      919.54     11.65 o
   3   3   8      212.82      218.55      2.78 o
   4   3   8      767.86      728.95      6.67 o
   5   3   8       17.30       19.82      0.81 o
   6   3   8       59.48       56.10      1.52 o
   7   3   8        3.15        4.04      1.32 o
   8   3   8       87.17       92.56      4.69 o
   9   3   8       41.90       42.09      2.24 o
  10   3   8       88.04       89.39      2.89 o
 -10   4   8        2.27        2.14      1.26 o
  -9   4   8      412.25      455.10      6.70 o
  -8   4   8       10.08        8.74      1.00 o
  -7   4   8        0.02        0.99      0.96 o
  -6   4   8       31.24       30.01      1.24 o
  -5   4   8      563.61      530.93      6.09 o
  -4   4   8      903.60      988.54      8.85 o
  -3   4   8      196.38      214.93      3.10 o
  -2   4   8     1392.47     1465.14     11.26 o
  -1   4   8       12.10        7.38      0.40 o
   0   4   8        2.53        9.91      0.43 o
   1   4   8       16.30       15.72      0.65 o
   2   4   8       53.81       64.11      0.97 o
   3   4   8       29.15       33.58      0.78 o
   4   4   8       36.73       29.75      0.92 o
   5   4   8      109.84      121.60      1.69 o
   6   4   8       92.56       93.59      1.93 o
   7   4   8      111.04      122.90      1.96 o
   8   4   8       32.81       24.52      1.18 o
   9   4   8        0.05       -0.19      1.79 o
  10   4   8      121.57      126.22      4.01 o
 -10   5   8       32.82       26.57      2.12 o
  -9   5   8       99.74      109.88      2.80 o
  -8   5   8      152.03      148.57      2.61 o
  -7   5   8      223.90      239.60      4.67 o
  -6   5   8       27.64       15.54      1.08 o
  -5   5   8        9.58        6.78      0.81 o
  -4   5   8      147.56      124.28      1.88 o
  -3   5   8       41.64       41.75      0.88 o
  -2   5   8        3.12        3.93      0.42 o
  -1   5   8     1450.19     1521.95      9.39 o
   0   5   8     1355.28     1433.38      8.86 o
   1   5   8      604.54      666.28      4.60 o
   2   5   8      309.17      307.05      2.57 o
   3   5   8        5.62        8.97      0.46 o
   4   5   8        1.53        0.93      0.70 o
   5   5   8       23.99       14.73      0.68 o
   6   5   8       13.77       21.87      1.00 o
   7   5   8       28.23       29.08      2.24 o
   8   5   8        3.87        2.54      1.23 o
   9   5   8       25.11       23.74      2.30 o
 -10   6   8        0.66        0.28      1.68 o
  -9   6   8      167.60      163.16      3.45 o
  -8   6   8       87.11       91.19      3.61 o
  -7   6   8        9.87        5.97      0.96 o
  -6   6   8      128.11      113.22      2.14 o
  -5   6   8      170.70      138.08      2.34 o
  -4   6   8      278.35      268.67      2.58 o
  -3   6   8       87.05       60.12      1.06 o
  -2   6   8      130.96      176.65      1.72 o
  -1   6   8       18.40       31.54      0.65 o
   0   6   8      480.94      489.34      3.53 o
   1   6   8        6.21        8.29      0.41 o
   2   6   8     1689.17     1690.64     11.97 o
   3   6   8        0.39        0.13      0.39 o
   4   6   8      234.67      231.11      2.69 o
   5   6   8        1.81        2.35      0.64 o
   6   6   8        0.33        2.45      0.48 o
   7   6   8       52.74       67.51      1.89 o
   8   6   8        4.67        3.16      1.30 o
   9   6   8       77.08       80.86      2.56 o
 -10   7   8        1.03        0.00      1.72 o
  -9   7   8      194.65      211.92      4.10 o
  -8   7   8       25.77       24.81      3.36 o
  -7   7   8        2.63        2.32      0.96 o
  -6   7   8       47.69       32.02      1.43 o
  -5   7   8        1.73        4.85      0.87 o
  -4   7   8       83.66       86.20      1.26 o
  -3   7   8        0.06        0.29      0.46 o
  -2   7   8        0.83        4.52      0.46 o
  -1   7   8        0.04        2.84      0.41 o
   0   7   8      164.14      167.42      1.56 o
   1   7   8       39.11       36.58      0.77 o
   2   7   8       61.58       46.56      0.90 o
   3   7   8       24.95       30.17      0.78 o
   4   7   8        3.91        4.72      0.68 o
   5   7   8        7.03        8.43      0.75 o
   6   7   8       23.74       26.09      1.20 o
   7   7   8      328.86      357.29     10.11 o
   8   7   8       45.80       42.07      2.13 o
   9   7   8        4.58        4.60      1.47 o
  -9   8   8       37.48       36.25      2.76 o
  -8   8   8       42.47       41.19      2.38 o
  -7   8   8       14.51       11.40      2.58 o
  -6   8   8        6.34        5.02      1.21 o
  -5   8   8       41.56       35.24      2.55 o
  -4   8   8       94.88       92.65      1.49 o
  -3   8   8       49.73       58.32      1.21 o
  -2   8   8       80.31       61.99      1.28 o
  -1   8   8        0.15        0.75      0.57 o
   0   8   8       34.32       39.54      0.80 o
   1   8   8       24.02       38.56      0.74 o
   2   8   8      355.80      401.94      3.32 o
   3   8   8       29.15       26.86      0.86 o
   4   8   8        0.24        0.64      0.67 o
   5   8   8       66.06       70.59      1.46 o
   6   8   8       17.72       11.48      1.17 o
   7   8   8       41.64       43.46      2.14 o
   8   8   8      312.81      349.73      6.03 o
  -9   9   8        0.11       -0.26      1.86 o
  -8   9   8       25.19       28.47      1.83 o
  -7   9   8       41.70       42.03      2.02 o
  -6   9   8      157.60      159.16      3.38 o
  -5   9   8        0.14        0.67      0.95 o
  -4   9   8       16.98       10.41      0.71 o
  -3   9   8       87.47       98.29      1.60 o
  -2   9   8      159.36      150.88      2.50 o
  -1   9   8        0.05        1.87      0.65 o
   0   9   8       15.00        8.19      0.52 o
   1   9   8        0.22        0.18      0.41 o
   2   9   8        7.83       10.02      0.61 o
   3   9   8        2.85        4.60      0.57 o
   4   9   8       98.84       96.82      1.72 o
   5   9   8        1.03        1.56      0.84 o
   6   9   8       34.27       34.68      1.20 o
   7   9   8        8.84        6.60      2.30 o
   8   9   8       62.63       60.40      5.54 o
  -9  10   8        4.63        2.13      2.04 o
  -8  10   8       11.76       11.39      2.07 o
  -7  10   8       32.47       30.24      1.88 o
  -6  10   8      381.29      375.14      6.00 o
  -5  10   8       15.31       13.22      1.10 o
  -4  10   8        7.56       11.61      0.78 o
  -3  10   8        1.12        1.23      0.86 o
  -2  10   8       25.98       14.89      0.75 o
  -1  10   8       83.66       70.34      1.57 o
   0  10   8      193.56      173.23      1.70 o
   1  10   8       86.50       82.03      1.25 o
   2  10   8       38.94       39.72      1.00 o
   3  10   8      144.06      166.62      1.78 o
   4  10   8      119.21      111.06      1.84 o
   5  10   8      199.35      201.32      2.98 o
   6  10   8       71.00       70.83      1.71 o
   7  10   8       84.00       80.68      3.57 o
  -8  11   8        2.35        0.95      1.98 o
  -7  11   8       47.94       50.76      3.09 o
  -6  11   8       37.15       33.15      2.21 o
  -5  11   8        1.10        1.11      0.88 o
  -4  11   8       19.63       16.79      1.01 o
  -3  11   8       12.16       22.79      1.09 o
  -2  11   8       13.02       10.92      0.73 o
  -1  11   8      117.46      118.92      1.78 o
   0  11   8      125.60      106.47      1.32 o
   1  11   8       87.86       92.01      1.47 o
   2  11   8       38.24       36.28      1.09 o
   3  11   8      102.98       99.59      1.49 o
   4  11   8       69.74       71.24      1.59 o
   5  11   8       33.07       35.37      1.48 o
   6  11   8        4.80        5.46      0.92 o
   7  11   8        0.49        1.77      1.51 o
  -8  12   8        3.92        6.22      2.15 o
  -7  12   8        0.19       -1.95      1.95 o
  -6  12   8       54.32       58.31      2.05 o
  -5  12   8        0.55        0.47      1.29 o
  -4  12   8      158.07      163.98      3.32 o
  -3  12   8      150.43      160.02      2.66 o
  -2  12   8       38.74       57.66      1.35 o
  -1  12   8       83.25       81.85      1.42 o
   0  12   8       98.68       98.64      1.42 o
   1  12   8        0.05        0.18      0.65 o
   2  12   8        1.51        0.44      0.73 o
   3  12   8        2.24        2.21      0.64 o
   4  12   8        5.78        7.52      0.95 o
   5  12   8      301.16      283.55      3.90 o
   6  12   8       20.20       17.27      1.11 o
  -7  13   8       16.39       15.15      2.31 o
  -6  13   8        6.04        6.71      2.07 o
  -5  13   8        1.46       -1.13      1.38 o
  -4  13   8       16.01       18.46      1.16 o
  -3  13   8       46.37       61.62      2.11 o
  -2  13   8        4.08        3.91      0.85 o
  -1  13   8       18.69       10.39      0.81 o
   0  13   8      288.56      300.58      2.82 o
   1  13   8      156.03      161.43      2.30 o
   2  13   8       52.87       62.13      1.48 o
   3  13   8        0.53        0.42      0.72 o
   4  13   8       71.78       75.19      1.75 o
   5  13   8       25.76       20.77      1.36 o
   6  13   8       18.38       21.57      1.43 o
  -6  14   8        1.31       -1.91      1.91 o
  -5  14   8      157.31      166.36      4.99 o
  -4  14   8       81.39       79.25      1.97 o
  -3  14   8       55.82       50.71      3.35 o
  -2  14   8       21.82       15.44      1.03 o
  -1  14   8        4.11        6.90      0.81 o
   0  14   8      163.11      172.83      3.15 o
   1  14   8        0.77        1.00      0.99 o
   2  14   8        1.11        1.00      0.84 o
   3  14   8        6.45        8.03      1.45 o
   4  14   8        4.81        6.35      1.17 o
   5  14   8      222.62      240.93      3.15 o
  -5  15   8       63.42       60.98      3.48 o
  -4  15   8        0.13        2.31      1.19 o
  -3  15   8        1.98        0.59      1.02 o
  -2  15   8       26.40       21.81      1.18 o
  -1  15   8       32.27       22.61      1.21 o
   0  15   8        1.17        2.84      1.05 o
   1  15   8       18.73       19.31      1.34 o
   2  15   8        6.59        6.76      1.10 o
   3  15   8        1.22        3.61      1.19 o
   4  15   8        0.05       -1.14      1.14 o
  -4  16   8       95.47       86.25      7.50 o
  -3  16   8       87.86       88.03      2.45 o
  -2  16   8        4.11        3.86      1.06 o
  -1  16   8        4.62        6.49      1.33 o
   0  16   8      202.78      219.75      4.10 o
   1  16   8        8.31        9.06      1.22 o
   2  16   8       13.29        7.30      1.28 o
  -3 -19   9       60.47       65.32      3.40 o
  -2 -19   9       30.53       31.27      1.92 o
  -1 -19   9        2.31        1.47      1.14 o
   0 -19   9        9.98        9.13      1.37 o
   1 -19   9        4.45        3.50      1.40 o
   2 -19   9       13.20       13.09      1.34 o
   3 -19   9       43.41       49.54      1.63 o
  -4 -18   9       34.29       29.77      2.07 o
  -3 -18   9       22.34       22.38      1.75 o
  -2 -18   9       54.72       54.70      1.75 o
  -1 -18   9        5.61        6.76      1.05 o
   0 -18   9       32.48       33.89      1.95 o
   1 -18   9       36.82       35.55      1.72 o
   2 -18   9       16.43       13.03      1.14 o
   3 -18   9       16.34       13.40      1.37 o
   4 -18   9        0.02       -1.26      1.26 o
  -5 -17   9        1.79        1.17      1.79 o
  -4 -17   9      174.73      171.49      3.60 o
  -3 -17   9       56.30       66.24      2.06 o
  -2 -17   9       64.88       68.99      1.70 o
  -1 -17   9        0.01       -0.20      0.86 o
   0 -17   9        8.10       -0.43      0.76 o
   1 -17   9        0.01       -0.83      0.83 o
   2 -17   9      119.04      129.98      2.20 o
   3 -17   9        1.05        0.97      0.94 o
   4 -17   9       44.89       41.24      1.76 o
   5 -17   9       45.84       38.45      2.98 o
  -6 -16   9        5.74        4.24      1.58 o
  -5 -16   9        2.13       -0.38      1.10 o
  -4 -16   9        5.77        6.10      1.05 o
  -3 -16   9       36.76       47.10      1.30 o
  -2 -16   9        4.47        2.44      0.79 o
  -1 -16   9        2.36        5.63      0.85 o
   0 -16   9       47.57       55.83      1.28 o
   1 -16   9       58.63       54.82      1.22 o
   2 -16   9        9.66       12.80      0.96 o
   3 -16   9       70.86       64.33      1.62 o
   4 -16   9       10.37        7.24      1.17 o
   5 -16   9       36.56       25.42      1.97 o
   6 -16   9       50.40       40.15      3.08 o
  -7 -15   9       95.31       89.63      3.38 o
  -6 -15   9      124.87      125.03      2.66 o
  -5 -15   9        8.14        8.02      1.05 o
  -4 -15   9        0.62        1.37      0.91 o
  -3 -15   9      148.14      158.27      1.71 o
  -2 -15   9       65.36       43.69      1.27 o
  -1 -15   9        8.39        6.83      0.81 o
   0 -15   9        4.36        0.35      0.57 o
   1 -15   9        0.44        0.52      0.63 o
   2 -15   9        8.38       14.60      0.90 o
   3 -15   9       11.42       10.72      0.89 o
   4 -15   9        0.30        1.35      1.00 o
   5 -15   9       93.04       90.15      2.87 o
   6 -15   9       57.18       50.82      2.44 o
   7 -15   9       13.09       16.97      2.38 o
  -7 -14   9        8.08        5.56      1.80 o
  -6 -14   9        0.24        1.20      1.15 o
  -5 -14   9        0.06        1.22      0.90 o
  -4 -14   9       13.70       14.31      0.94 o
  -3 -14   9        2.90        6.70      0.59 o
  -2 -14   9      485.59      509.43      4.66 o
  -1 -14   9        1.83        1.25      0.69 o
   0 -14   9        0.29        1.69      0.74 o
   1 -14   9      186.16      182.35      1.98 o
   2 -14   9      188.23      185.86      2.00 o
   3 -14   9      107.58      101.65      1.66 o
   4 -14   9        4.64        3.53      1.00 o
   5 -14   9        0.27        2.14      1.39 o
   6 -14   9        1.94        1.52      1.17 o
   7 -14   9       19.70       22.75      2.49 o
  -8 -13   9        6.83        6.58      1.51 o
  -7 -13   9       23.31       21.18      1.46 o
  -6 -13   9       20.35       23.23      1.39 o
  -5 -13   9       53.93       50.51      1.46 o
  -4 -13   9       13.67       16.29      0.89 o
  -3 -13   9        9.19       12.16      0.78 o
  -2 -13   9      341.76      322.08      2.67 o
  -1 -13   9      242.16      252.04      2.69 o
   0 -13   9      157.65      131.63      1.47 o
   1 -13   9      129.82      138.07      1.64 o
   2 -13   9       98.02      108.09      1.43 o
   3 -13   9        0.05        0.13      0.77 o
   4 -13   9        2.81        3.96      0.83 o
   5 -13   9       33.58       34.17      2.00 o
   6 -13   9      104.84       97.62      1.95 o
   7 -13   9       13.01       11.03      1.39 o
   8 -13   9        2.19        6.56      2.14 o
  -8 -12   9        9.54       12.56      1.33 o
  -7 -12   9      222.62      233.90      4.61 o
  -6 -12   9        0.14       -0.40      1.00 o
  -5 -12   9       10.33        8.42      0.80 o
  -4 -12   9       50.55       52.79      1.30 o
  -3 -12   9      182.98      175.28      1.84 o
  -2 -12   9        3.55        3.93      0.51 o
  -1 -12   9      752.58      782.36      6.01 o
   0 -12   9       25.16       19.54      0.65 o
   1 -12   9      210.17      196.61      1.99 o
   2 -12   9      170.31      181.74      1.75 o
   3 -12   9       24.58       31.16      2.02 o
   4 -12   9        0.23        1.17      0.61 o
   5 -12   9       44.22       34.89      1.17 o
   6 -12   9       45.12       42.66      2.78 o
   7 -12   9       40.63       42.19      2.56 o
   8 -12   9        3.14        1.67      1.97 o
  -9 -11   9       52.05       51.29      3.70 o
  -8 -11   9       16.60       19.40      1.35 o
  -7 -11   9        0.59        2.07      1.25 o
  -6 -11   9      418.68      434.58      4.67 o
  -5 -11   9      157.50      141.29      1.86 o
  -4 -11   9      154.28      136.74      1.82 o
  -3 -11   9      251.20      231.82      2.18 o
  -2 -11   9       18.43       15.95      0.64 o
  -1 -11   9        4.65       11.33      0.45 o
   0 -11   9      188.26      184.30      1.72 o
   1 -11   9      119.28      119.74      1.43 o
   2 -11   9      119.25      119.10      1.43 o
   3 -11   9      445.11      433.24      3.93 o
   4 -11   9      120.93      114.73      1.72 o
   5 -11   9       39.14       48.94      1.28 o
   6 -11   9        0.10        0.94      0.94 o
   7 -11   9       37.24       40.89      1.59 o
   8 -11   9       13.46       13.81      2.91 o
   9 -11   9        0.10       -1.10      2.01 o
  -9 -10   9       22.72       20.88      1.64 o
  -8 -10   9        1.22        0.95      1.21 o
  -7 -10   9       15.43       21.72      1.25 o
  -6 -10   9      101.37      108.47      2.09 o
  -5 -10   9        3.61        5.04      0.80 o
  -4 -10   9       20.55       20.59      0.82 o
  -3 -10   9       27.77       26.11      0.81 o
  -2 -10   9      118.22       91.28      1.56 o
  -1 -10   9      486.77      510.95      3.26 o
   0 -10   9        0.98        2.78      0.54 o
   1 -10   9       62.15       69.59      1.04 o
   2 -10   9       78.80       95.80      1.21 o
   3 -10   9       63.99       49.25      1.00 o
   4 -10   9       30.19       30.31      0.87 o
   5 -10   9        4.55        5.72      0.74 o
   6 -10   9        4.36        5.88      0.92 o
   7 -10   9       10.35       10.26      1.11 o
   8 -10   9        2.29        3.82      1.25 o
   9 -10   9        0.79        2.90      2.04 o
 -10  -9   9        2.48        4.54      1.40 o
  -9  -9   9       40.46       37.80      1.96 o
  -8  -9   9        0.20        2.32      1.19 o
  -7  -9   9       77.95       61.13      1.66 o
  -6  -9   9       74.16       74.71      1.58 o
  -5  -9   9      659.61      631.37      6.10 o
  -4  -9   9       47.50       33.85      0.98 o
  -3  -9   9       45.45       39.98      0.83 o
  -2  -9   9      213.06      205.33      1.88 o
  -1  -9   9       24.05       36.28      0.62 o
   0  -9   9       15.21        8.50      0.48 o
   1  -9   9        6.46        9.55      0.47 o
   2  -9   9      201.06      194.28      1.72 o
   3  -9   9      652.23      660.49      5.80 o
   4  -9   9       38.68       42.81      0.93 o
   5  -9   9        3.26        1.30      0.80 o
   6  -9   9        5.44        5.86      0.92 o
   7  -9   9       29.52       25.46      1.25 o
   8  -9   9        1.16       -0.46      1.16 o
   9  -9   9       18.69       19.05      2.18 o
 -10  -8   9       76.73       67.88      2.36 o
  -9  -8   9       38.88       32.89      1.82 o
  -8  -8   9        6.87       15.10      1.16 o
  -7  -8   9      109.32      122.86      2.01 o
  -6  -8   9       15.94       17.02      0.92 o
  -5  -8   9       16.41       17.15      0.87 o
  -4  -8   9      330.17      307.89      3.63 o
  -3  -8   9      398.72      341.49      2.82 o
  -2  -8   9       63.36       64.53      0.90 o
  -1  -8   9      576.24      636.72      3.90 o
   0  -8   9       60.20       50.74      0.74 o
   1  -8   9        3.17        7.22      0.70 o
   2  -8   9       90.22       70.65      1.35 o
   3  -8   9      240.33      286.47      2.52 o
   4  -8   9      139.90      127.97      1.45 o
   5  -8   9       49.24       55.72      1.42 o
   6  -8   9        5.20        2.61      0.83 o
   7  -8   9        8.59       10.21      1.01 o
   8  -8   9        0.43        1.16      1.28 o
   9  -8   9       43.68       51.06      3.03 o
 -10  -7   9        2.79        1.08      1.39 o
  -9  -7   9       56.07       75.77      2.28 o
  -8  -7   9      148.03      148.18      2.56 o
  -7  -7   9        0.80        0.09      0.83 o
  -6  -7   9        0.73        0.05      0.64 o
  -5  -7   9      539.62      487.81      4.82 o
  -4  -7   9        0.21        4.82      0.64 o
  -3  -7   9        0.02       -0.07      0.36 o
  -2  -7   9      143.62      147.48      1.37 o
  -1  -7   9      720.83      743.16      4.70 o
   0  -7   9       53.22       60.61      1.12 o
   1  -7   9      120.70      126.84      1.09 o
   2  -7   9      548.22      537.50      3.80 o
   3  -7   9       98.28      105.75      1.45 o
   4  -7   9      268.23      298.93      2.59 o
   5  -7   9       34.36       31.73      1.20 o
   6  -7   9        0.86        3.09      0.81 o
   7  -7   9       86.47       70.57      2.44 o
   8  -7   9        7.55        8.49      2.67 o
   9  -7   9       28.26       24.58      2.27 o
  10  -7   9       25.05       23.99      2.41 o
 -10  -6   9      150.39      164.80      3.34 o
  -9  -6   9      285.92      311.66      4.18 o
  -8  -6   9        0.01       -0.61      0.86 o
  -7  -6   9      227.47      211.30      3.04 o
  -6  -6   9      115.93       88.37      1.72 o
  -5  -6   9        0.05        0.83      0.59 o
  -4  -6   9      629.73      588.30      5.56 o
  -3  -6   9       96.17       99.18      1.03 o
  -2  -6   9      203.72      167.99      1.73 o
  -1  -6   9     1097.76     1216.65      8.61 o
   0  -6   9      927.64     1166.66     32.47 o
   1  -6   9       29.66       32.01      1.23 o
   2  -6   9       27.69       30.63      0.80 o
   3  -6   9      370.99      382.13      3.38 o
   4  -6   9      166.02      157.29      2.09 o
   5  -6   9       56.23       69.30      1.52 o
   6  -6   9      190.70      162.99      2.30 o
   7  -6   9        2.70       -0.47      0.91 o
   8  -6   9       31.90       21.90      2.01 o
   9  -6   9       48.47       51.49      2.94 o
  10  -6   9       20.93       20.71      2.33 o
 -10  -5   9       16.77       17.24      1.48 o
  -9  -5   9      211.80      259.54      3.69 o
  -8  -5   9       53.55       61.98      1.71 o
  -7  -5   9       62.35       50.02      2.11 o
  -6  -5   9        4.76        3.87      0.74 o
  -5  -5   9      441.66      434.67      4.31 o
  -4  -5   9     1354.15     1220.94     10.77 o
  -3  -5   9      479.25      454.86      3.49 o
  -2  -5   9       97.10      110.81      1.30 o
  -1  -5   9     2007.76     2022.47     13.92 o
   0  -5   9       15.28       10.73      0.82 o
   1  -5   9      253.14      286.74      2.05 o
   2  -5   9      278.31      302.70      2.29 o
   3  -5   9       86.26       81.63      1.34 o
   4  -5   9      254.79      272.01      2.82 o
   5  -5   9     1303.14     1271.15     13.11 o
   6  -5   9       89.46       75.51      1.90 o
   7  -5   9      119.51      112.79      3.33 o
   8  -5   9       46.68       41.35      2.63 o
   9  -5   9        9.80        6.95      1.97 o
  10  -5   9       16.97       16.12      2.30 o
 -10  -4   9       23.86       27.97      1.78 o
  -9  -4   9      485.20      515.46      6.07 o
  -8  -4   9       64.39       62.32      1.68 o
  -7  -4   9        1.25        0.50      0.75 o
  -6  -4   9      980.13      861.14      9.07 o
  -5  -4   9        2.39        6.68      0.85 o
  -4  -4   9      161.32      185.01      2.94 o
  -3  -4   9        4.07        3.60      0.50 o
  -2  -4   9      987.87      981.44      6.53 o
  -1  -4   9      971.81      965.74      5.83 o
   0  -4   9     5741.56     5756.67     42.33 o
   1  -4   9       13.28       25.05      0.72 o
   2  -4   9       21.27       10.06      0.37 o
   3  -4   9      178.22      166.21      2.38 o
   4  -4   9      182.79      169.26      1.92 o
   5  -4   9        9.14        5.73      0.86 o
   6  -4   9        7.00        9.46      1.42 o
   7  -4   9      188.53      155.55      4.01 o
   8  -4   9       17.44       19.67      1.97 o
   9  -4   9       56.34       52.28      2.88 o
  10  -4   9       16.55       18.63      2.30 o
 -11  -3   9       17.44       18.93      1.80 o
 -10  -3   9       11.42        8.18      1.33 o
  -9  -3   9       43.86       44.34      1.70 o
  -8  -3   9      116.51      103.72      2.08 o
  -7  -3   9       10.12       15.71      0.98 o
  -6  -3   9      166.04      149.08      2.45 o
  -5  -3   9     1277.44     1188.89     12.10 o
  -4  -3   9      464.42      516.86      4.87 o
  -3  -3   9        0.16        0.66      0.28 o
  -2  -3   9      111.24      105.36      1.19 o
  -1  -3   9     1831.90     1922.82     11.06 o
   0  -3   9        8.17        9.59      0.52 o
   1  -3   9     1506.30     1541.92      9.49 o
   2  -3   9       33.97       24.15      0.56 o
   3  -3   9      238.58      206.38      1.99 o
   4  -3   9     1280.99     1291.04     13.20 o
   5  -3   9      796.15      783.63      9.43 o
   6  -3   9        6.72        6.32      0.71 o
   7  -3   9       21.21       19.39      1.73 o
   8  -3   9      134.57      125.33      3.72 o
   9  -3   9       19.83       16.23      2.05 o
  10  -3   9       77.85       79.61      3.48 o
 -11  -2   9       32.67       39.33      2.53 o
 -10  -2   9       51.54       53.96      2.58 o
  -9  -2   9      149.07      146.47      2.59 o
  -8  -2   9      175.28      168.77      2.74 o
  -7  -2   9       81.28       64.12      1.58 o
  -6  -2   9       16.36       25.16      1.79 o
  -5  -2   9      518.33      566.55      5.44 o
  -4  -2   9       24.66       28.77      0.82 o
  -3  -2   9      768.88      771.55      5.66 o
  -2  -2   9        6.28        3.54      0.38 o
  -1  -2   9       90.72       89.54      0.96 o
   0  -2   9     3275.05     3342.44     24.15 o
   1  -2   9      196.83      177.84      1.57 o
   2  -2   9      228.97      209.09      1.79 o
   3  -2   9      117.41      114.77      1.31 o
   4  -2   9       81.76       96.40      2.08 o
   5  -2   9        0.11       -1.17      1.17 o
   6  -2   9        2.66        4.37      0.93 o
   7  -2   9       90.19       77.08      2.92 o
   8  -2   9       29.57       28.63      2.17 o
   9  -2   9       22.20       24.70      2.25 o
  10  -2   9        2.72       -0.33      1.96 o
 -11  -1   9       19.59       26.28      1.94 o
 -10  -1   9      304.39      346.92      6.86 o
  -9  -1   9       65.30       72.91      2.60 o
  -8  -1   9       32.28       22.17      1.35 o
  -7  -1   9       38.43       31.95      1.53 o
  -6  -1   9      380.79      429.84      5.05 o
  -5  -1   9       77.68       73.39      2.14 o
  -4  -1   9      908.84      913.95      9.68 o
  -3  -1   9      130.82      177.07      1.58 o
  -2  -1   9       28.50       14.79      0.81 o
  -1  -1   9      673.81      638.75      4.11 o
   0  -1   9     2034.25     2007.10     15.72 o
   1  -1   9     1772.90     1771.14     11.64 o
   2  -1   9      108.54      107.62      1.04 o
   3  -1   9       10.16        8.32      0.40 o
   4  -1   9       14.59       14.43      0.92 o
   5  -1   9      704.04      717.22      7.31 o
   6  -1   9      157.75      159.44      6.67 o
   7  -1   9        2.94        3.19      1.50 o
   8  -1   9       35.16       34.28      2.53 o
   9  -1   9        0.02       -0.20      1.82 o
  10  -1   9        3.82        4.23      2.04 o
 -11   0   9       20.93       16.40      1.81 o
 -10   0   9        1.49        2.29      1.55 o
  -9   0   9      289.76      277.69      4.61 o
  -8   0   9       19.99       15.65      1.29 o
  -7   0   9       36.82       32.00      1.28 o
  -6   0   9       13.18        8.71      0.81 o
  -5   0   9      267.27      307.95      3.83 o
  -4   0   9      240.85      194.97      2.66 o
  -3   0   9     3101.56     2947.39     22.62 o
  -2   0   9     1118.17     1038.21      7.53 o
  -1   0   9        6.81        2.20      0.26 o
   0   0   9     1797.84     1826.48     14.33 o
   1   0   9      557.67      597.57      3.88 o
   2   0   9      406.60      383.44      3.25 o
   3   0   9      195.37      221.47      1.90 o
   4   0   9     1215.39     1246.01     15.12 o
   5   0   9       38.45       28.83      1.31 o
   6   0   9        3.33        1.92      0.49 o
   7   0   9        0.17        2.08      1.48 o
   8   0   9      303.26      344.70      7.03 o
   9   0   9       15.72       13.59      2.12 o
  10   0   9       18.01       23.28      2.37 o
 -11   1   9        4.38        5.04      1.62 o
 -10   1   9        6.80        5.83      1.60 o
  -9   1   9        0.49        1.55      1.17 o
  -8   1   9       11.95        9.73      0.98 o
  -7   1   9       49.73       51.11      1.49 o
  -6   1   9      101.82      128.63      2.16 o
  -5   1   9        0.02        2.59      0.66 o
  -4   1   9      182.21      147.15      2.25 o
  -3   1   9      982.41      936.26      7.50 o
  -2   1   9       61.56       28.70      0.53 o
  -1   1   9        2.50        3.09      0.27 o
   0   1   9      806.61      899.46      9.05 o
   1   1   9       31.46       43.11      0.80 o
   2   1   9      137.66      176.15      1.94 o
   3   1   9      469.00      451.22      3.81 o
   4   1   9      115.14      106.18      1.59 o
   5   1   9      484.24      443.11      4.82 o
   6   1   9       19.14       14.67      0.64 o
   7   1   9       10.52       10.39      1.72 o
   8   1   9       30.57       30.54      2.25 o
   9   1   9       28.52       37.04      2.87 o
  10   1   9        8.58        9.30      2.13 o
 -11   2   9       46.35       45.47      2.68 o
 -10   2   9       16.89       23.88      1.98 o
  -9   2   9      106.61      104.66      2.29 o
  -8   2   9      411.68      423.76      5.27 o
  -7   2   9       25.42       25.19      1.63 o
  -6   2   9       63.69       74.59      1.93 o
  -5   2   9      704.16      688.47      7.61 o
  -4   2   9        1.07       -0.37      0.60 o
  -3   2   9      423.79      373.70      3.30 o
  -2   2   9       28.47       21.26      0.95 o
  -1   2   9      194.67      203.70      1.70 o
   0   2   9      119.17      124.74      3.80 o
   1   2   9     1145.69     1212.17      8.56 o
   2   2   9        1.11        1.63      0.90 o
   3   2   9      352.07      362.11      2.91 o
   4   2   9     1319.46     1280.85     11.28 o
   5   2   9       63.37       51.91      1.18 o
   6   2   9       11.61        7.69      0.49 o
   7   2   9       75.51       65.13      2.80 o
   8   2   9       27.62       36.66      2.81 o
   9   2   9       15.05       13.91      1.85 o
  10   2   9       68.83       67.29      3.33 o
 -10   3   9        0.38       -1.55      1.55 o
  -9   3   9        2.63        3.87      1.31 o
  -8   3   9        0.53        2.59      0.97 o
  -7   3   9       61.79       81.89      2.98 o
  -6   3   9        0.48        1.80      0.77 o
  -5   3   9        4.56       10.02      0.87 o
  -4   3   9     1595.13     1456.41     12.78 o
  -3   3   9     1151.57     1089.96      8.72 o
  -2   3   9      364.89      343.65      2.57 o
  -1   3   9      199.32      170.46      1.57 o
   0   3   9      892.54      903.50      7.91 o
   1   3   9       21.38       14.63      0.50 o
   2   3   9       31.41       33.07      0.73 o
   3   3   9      384.19      390.42      3.12 o
   4   3   9      564.38      513.72      4.96 o
   5   3   9      298.14      266.36      2.93 o
   6   3   9      188.73      153.63      3.42 o
   7   3   9       29.23       25.66      2.01 o
   8   3   9       36.78       47.35      2.25 o
   9   3   9       66.18       67.34      2.05 o
 -10   4   9        4.10        3.39      1.73 o
  -9   4   9       47.73       50.15      2.09 o
  -8   4   9       31.89       41.88      3.63 o
  -7   4   9      149.02      148.90      2.61 o
  -6   4   9        1.68        2.90      0.94 o
  -5   4   9        5.44        5.25      1.58 o
  -4   4   9     1206.11     1103.77      8.84 o
  -3   4   9       88.17       93.59      1.27 o
  -2   4   9      628.73      656.35      4.98 o
  -1   4   9      219.04      220.85      1.80 o
   0   4   9       67.15       85.39      0.92 o
   1   4   9      939.16     1022.16      7.68 o
   2   4   9      115.59      115.07      1.23 o
   3   4   9       35.31       40.41      0.75 o
   4   4   9       39.76       39.24      1.49 o
   5   4   9      322.10      306.37      4.01 o
   6   4   9       51.52       49.78      0.98 o
   7   4   9       45.96       49.01      1.92 o
   8   4   9       53.41       56.09      1.89 o
   9   4   9       65.38       58.71      3.09 o
 -10   5   9        5.62        6.10      1.81 o
  -9   5   9      120.66      130.05      3.07 o
  -8   5   9        5.00        5.86      1.09 o
  -7   5   9       19.25       18.01      1.17 o
  -6   5   9       30.82       32.53      1.86 o
  -5   5   9      108.38      125.42      2.81 o
  -4   5   9      886.44      933.74      7.59 o
  -3   5   9      674.31      752.62      9.72 o
  -2   5   9      125.78      121.65      1.36 o
  -1   5   9        0.50        4.32      0.72 o
   0   5   9      652.38      695.64      5.64 o
   1   5   9      381.75      368.09      3.23 o
   2   5   9      740.02      694.74      5.25 o
   3   5   9       86.94       71.85      1.05 o
   4   5   9       15.04       16.84      0.74 o
   5   5   9       80.70       82.66      1.34 o
   6   5   9       99.29       97.16      1.39 o
   7   5   9       14.51       13.26      1.23 o
   8   5   9       19.62       20.08      1.60 o
   9   5   9       17.54       16.95      2.26 o
 -10   6   9       51.30       54.01      3.01 o
  -9   6   9        0.07       -0.97      1.27 o
  -8   6   9      203.84      200.03      3.27 o
  -7   6   9       57.23       59.46      1.79 o
  -6   6   9        4.52        6.76      0.96 o
  -5   6   9       52.97       68.65      1.90 o
  -4   6   9      101.09       93.53      1.32 o
  -3   6   9       78.00       65.88      1.30 o
  -2   6   9      287.63      379.32      3.33 o
  -1   6   9       26.29       21.89      1.07 o
   0   6   9      123.03      120.66      1.36 o
   1   6   9      387.01      420.23      2.92 o
   2   6   9      166.27      164.65      1.69 o
   3   6   9      281.80      258.34      2.31 o
   4   6   9       57.78       62.72      1.39 o
   5   6   9      105.66      107.66      2.36 o
   6   6   9       11.99       15.21      1.02 o
   7   6   9       80.62       91.59      2.22 o
   8   6   9       14.49       13.93      1.58 o
   9   6   9       67.45       71.00      3.48 o
 -10   7   9        6.81        7.71      1.96 o
  -9   7   9        7.11        8.79      1.94 o
  -8   7   9       39.03       41.80      2.01 o
  -7   7   9        2.31        1.19      1.00 o
  -6   7   9       42.67       32.79      1.48 o
  -5   7   9       88.27       91.22      3.22 o
  -4   7   9      172.31      164.78      1.89 o
  -3   7   9       63.46       97.86      2.26 o
  -2   7   9      158.73      184.35      1.85 o
  -1   7   9       19.50       14.13      0.62 o
   0   7   9        0.20        2.32      0.43 o
   1   7   9       80.16       91.16      1.03 o
   2   7   9       72.32       83.03      1.19 o
   3   7   9        0.09       -0.05      0.44 o
   4   7   9        9.47       11.14      0.82 o
   5   7   9       36.75       32.57      1.16 o
   6   7   9        7.47        9.43      0.98 o
   7   7   9        3.59        4.69      1.34 o
   8   7   9        0.14       -0.10      1.44 o
  -9   8   9        6.23        6.77      2.00 o
  -8   8   9      173.01      176.94      4.32 o
  -7   8   9       43.90       39.64      2.05 o
  -6   8   9       13.70       13.40      1.39 o
  -5   8   9      247.55      245.69      3.02 o
  -4   8   9       92.75      106.66      1.49 o
  -3   8   9        7.95        3.83      0.64 o
  -2   8   9       72.35       73.11      1.41 o
  -1   8   9        2.13        0.21      0.58 o
   0   8   9       14.99        8.00      0.51 o
   1   8   9       74.30      114.65      1.28 o
   2   8   9      436.30      466.78      3.80 o
   3   8   9        3.80        1.11      0.61 o
   4   8   9       56.32       57.94      1.41 o
   5   8   9      309.52      318.86      3.89 o
   6   8   9       26.04       28.97      1.16 o
   7   8   9       61.38       70.65      2.79 o
   8   8   9       60.56       58.56      2.50 o
  -9   9   9        4.54        3.33      2.03 o
  -8   9   9       56.32       53.99      3.00 o
  -7   9   9       38.88       41.08      2.22 o
  -6   9   9        4.41        2.58      1.26 o
  -5   9   9       40.83       31.98      1.48 o
  -4   9   9       51.24       43.73      1.18 o
  -3   9   9      115.79       94.88      1.88 o
  -2   9   9       17.81        9.63      0.77 o
  -1   9   9      163.18      138.38      1.77 o
   0   9   9        1.52       -0.47      0.47 o
   1   9   9        5.06        6.37      0.50 o
   2   9   9       84.98       87.88      1.31 o
   3   9   9        2.08        3.48      0.56 o
   4   9   9       96.04      110.73      1.70 o
   5   9   9       21.62       25.47      1.30 o
   6   9   9       14.81       13.41      1.76 o
   7   9   9        0.39        1.31      1.43 o
   8   9   9        0.23        0.66      1.49 o
  -8  10   9        1.87        0.34      1.88 o
  -7  10   9       24.82       24.59      1.83 o
  -6  10   9        3.03        4.51      1.40 o
  -5  10   9      108.28      111.23      2.29 o
  -4  10   9        5.24        2.54      0.70 o
  -3  10   9       50.82       73.58      2.25 o
  -2  10   9       25.38       31.73      1.06 o
  -1  10   9       13.15        6.42      0.65 o
   0  10   9       14.59       15.05      0.64 o
   1  10   9        2.36        1.35      0.62 o
   2  10   9      518.68      531.27      4.76 o
   3  10   9        2.78        0.56      0.56 o
   4  10   9       99.94       97.31      1.80 o
   5  10   9       13.04       11.46      1.10 o
   6  10   9      359.73      369.75      4.53 o
   7  10   9       23.15       20.21      1.83 o
  -8  11   9        2.00        2.87      2.05 o
  -7  11   9        2.06        0.32      1.93 o
  -6  11   9       38.66       39.86      1.80 o
  -5  11   9       67.70       68.99      1.95 o
  -4  11   9       23.30       11.89      0.99 o
  -3  11   9       51.89       41.80      1.35 o
  -2  11   9      129.39      144.12      1.92 o
  -1  11   9      135.30      134.38      2.10 o
   0  11   9      111.94      124.95      1.65 o
   1  11   9       86.78       87.09      2.21 o
   2  11   9       18.61       22.52      0.95 o
   3  11   9       57.64       62.13      1.24 o
   4  11   9        2.93        3.17      0.88 o
   5  11   9        0.29       -0.09      1.00 o
   6  11   9       52.13       51.22      1.58 o
  -7  12   9        5.78        3.64      2.14 o
  -6  12   9       13.61       12.09      1.59 o
  -5  12   9        0.02        1.03      1.52 o
  -4  12   9       19.74       19.22      1.16 o
  -3  12   9       33.89       40.93      1.53 o
  -2  12   9      204.48      229.56      3.17 o
  -1  12   9       65.82       84.15      1.48 o
   0  12   9        9.49        7.15      0.74 o
   1  12   9       37.18       31.84      1.10 o
   2  12   9       50.65       40.94      1.28 o
   3  12   9       75.58       72.71      1.92 o
   4  12   9      108.99       97.92      1.92 o
   5  12   9        3.65        4.65      1.12 o
   6  12   9       84.01       96.47      2.65 o
  -7  13   9        0.13       -0.80      1.48 o
  -6  13   9        6.87        4.85      2.12 o
  -5  13   9       21.04       14.36      2.25 o
  -4  13   9        5.36        4.21      1.71 o
  -3  13   9      105.14       97.66      2.16 o
  -2  13   9      134.08      153.07      2.07 o
  -1  13   9      142.11      143.40      1.96 o
   0  13   9       22.10       16.61      0.95 o
   1  13   9        1.93        1.97      0.82 o
   2  13   9      139.68      142.42      2.63 o
   3  13   9        6.76        7.08      0.79 o
   4  13   9        0.28        2.02      1.09 o
   5  13   9       56.54       47.65      1.95 o
  -6  14   9       31.11       28.70      2.68 o
  -5  14   9        3.82        2.44      2.01 o
  -4  14   9        0.00        1.28      1.13 o
  -3  14   9       49.42       49.74      1.78 o
  -2  14   9       26.28       25.15      1.18 o
  -1  14   9       24.23       33.22      1.17 o
   0  14   9       21.43       21.54      1.31 o
   1  14   9        1.33        1.11      1.01 o
   2  14   9      227.41      226.20      2.88 o
   3  14   9      195.20      183.43      3.13 o
   4  14   9       14.25       20.72      1.40 o
  -5  15   9        2.95        6.14      2.18 o
  -4  15   9      117.57      125.28      3.28 o
  -3  15   9       38.73       40.55      1.95 o
  -2  15   9       17.73       21.25      1.27 o
  -1  15   9       14.37       13.84      1.46 o
   0  15   9       11.84        7.59      1.14 o
   1  15   9       11.06       11.69      1.23 o
   2  15   9       30.44       27.39      1.46 o
   3  15   9        0.18        0.04      1.16 o
  -3  16   9       12.05       15.31      1.50 o
  -2  16   9       37.13       34.44      1.62 o
  -1  16   9        4.10        0.57      1.32 o
   0  16   9       16.34       13.88      1.52 o
   1  16   9      193.61      189.88      3.17 o
  -2 -19  10        1.19        1.80      1.08 o
  -1 -19  10       22.14       19.03      1.39 o
   0 -19  10       13.52       11.20      1.23 o
   1 -19  10       26.24       25.12      1.81 o
   2 -19  10        0.00       -0.95      0.95 o
  -4 -18  10        6.33        8.44      1.57 o
  -3 -18  10        0.18       -0.65      1.37 o
  -2 -18  10       61.35       66.40      2.52 o
  -1 -18  10       78.83       74.86      2.74 o
   0 -18  10       23.42       26.83      1.41 o
   1 -18  10       16.47       14.97      1.21 o
   2 -18  10        1.76        2.33      0.95 o
   3 -18  10       33.38       32.84      1.91 o
   4 -18  10        0.58       -0.88      1.60 o
  -5 -17  10       67.14       72.92      2.15 o
  -4 -17  10       35.44       37.28      2.02 o
  -3 -17  10        6.41        4.28      1.23 o
  -2 -17  10       25.84       22.15      1.17 o
  -1 -17  10       17.75       24.07      1.24 o
   0 -17  10       81.68       67.82      1.55 o
   1 -17  10        3.00        4.30      0.81 o
   2 -17  10       53.85       57.81      1.46 o
   3 -17  10      162.87      183.16      3.15 o
   4 -17  10        6.99        5.86      1.35 o
   5 -17  10        5.52        5.46      2.11 o
  -6 -16  10        3.70        2.10      1.56 o
  -5 -16  10       38.14       41.37      1.99 o
  -4 -16  10        0.06       -0.36      0.86 o
  -3 -16  10       87.24       82.60      1.49 o
  -2 -16  10       48.38       55.67      1.41 o
  -1 -16  10       62.00       54.28      1.44 o
   0 -16  10       39.94       30.92      1.08 o
   1 -16  10       47.67       52.09      1.22 o
   2 -16  10        1.38       -0.78      0.78 o
   3 -16  10        4.70        2.74      1.12 o
   4 -16  10       40.17       37.57      3.39 o
   5 -16  10       25.85       21.56      2.80 o
   6 -16  10        8.19        6.37      2.09 o
  -7 -15  10        8.16        8.78      1.72 o
  -6 -15  10       64.20       58.52      2.52 o
  -5 -15  10      125.57      115.94      2.13 o
  -4 -15  10        4.03        1.50      0.80 o
  -3 -15  10       27.77       25.26      1.02 o
  -2 -15  10       64.49       74.38      1.50 o
  -1 -15  10       51.19       68.99      1.50 o
   0 -15  10       99.42       92.85      1.33 o
   1 -15  10       29.29       27.50      0.97 o
   2 -15  10       33.09       27.43      1.03 o
   3 -15  10       81.14       90.86      1.91 o
   4 -15  10       37.24       29.44      1.48 o
   5 -15  10       21.07       26.14      1.90 o
   6 -15  10       11.52        9.67      2.08 o
  -7 -14  10        0.00       -0.93      1.40 o
  -6 -14  10        1.10       -0.39      1.19 o
  -5 -14  10       88.97       98.52      1.89 o
  -4 -14  10      186.64      194.23      2.21 o
  -3 -14  10       24.22       13.91      0.69 o
  -2 -14  10        0.23       -0.42      0.68 o
  -1 -14  10      464.48      470.73      4.44 o
   0 -14  10      217.50      201.38      1.97 o
   1 -14  10        7.38        6.15      0.65 o
   2 -14  10        6.76        9.08      0.65 o
   3 -14  10        8.34        7.38      0.93 o
   4 -14  10        8.68        9.56      1.01 o
   5 -14  10       46.76       37.58      2.15 o
   6 -14  10        5.96        6.39      1.26 o
   7 -14  10        3.18        1.21      2.12 o
  -8 -13  10       33.83       32.73      2.03 o
  -7 -13  10        1.92        1.72      1.18 o
  -6 -13  10        3.63        3.14      1.12 o
  -5 -13  10       73.13       70.61      1.54 o
  -4 -13  10       25.66       19.76      0.98 o
  -3 -13  10        1.72        2.44      0.54 o
  -2 -13  10       10.23        9.41      0.63 o
  -1 -13  10       43.01       44.58      1.18 o
   0 -13  10       75.86       71.45      1.13 o
   1 -13  10       32.04       30.17      1.05 o
   2 -13  10        0.17        0.76      0.53 o
   3 -13  10       91.87       95.14      1.83 o
   4 -13  10      157.24      153.96      2.32 o
   5 -13  10      150.36      151.30      2.42 o
   6 -13  10        1.94        1.87      1.00 o
   7 -13  10      117.77      128.32      4.11 o
   8 -13  10       62.10       63.51      3.50 o
  -8 -12  10        0.38        1.66      1.37 o
  -7 -12  10       40.11       43.55      1.93 o
  -6 -12  10       23.77       25.52      1.25 o
  -5 -12  10        1.28        1.11      0.74 o
  -4 -12  10      105.55      111.25      1.72 o
  -3 -12  10       90.64       88.16      1.22 o
  -2 -12  10      191.73      171.24      1.72 o
  -1 -12  10      416.50      382.29      3.31 o
   0 -12  10      314.24      324.38      2.68 o
   1 -12  10        0.00        1.04      0.53 o
   2 -12  10       10.89       12.30      0.61 o
   3 -12  10       88.72       97.84      2.46 o
   4 -12  10      119.15      113.74      1.57 o
   5 -12  10       53.19       58.61      1.43 o
   6 -12  10       43.10       39.25      1.68 o
   7 -12  10        1.01       -1.14      1.23 o
   8 -12  10       15.37       15.23      2.33 o
  -9 -11  10       28.19       35.47      2.48 o
  -8 -11  10       43.91       50.44      2.16 o
  -7 -11  10        0.17        1.31      1.08 o
  -6 -11  10        3.76        1.81      1.03 o
  -5 -11  10       64.58       66.73      1.56 o
  -4 -11  10      138.66      124.31      1.75 o
  -3 -11  10       65.81       47.58      0.90 o
  -2 -11  10       33.05       36.01      1.00 o
  -1 -11  10      185.21      192.55      1.65 o
   0 -11  10      134.87      144.73      1.51 o
   1 -11  10      483.27      466.66      3.83 o
   2 -11  10        0.98        0.46      0.45 o
   3 -11  10       19.01       18.86      0.94 o
   4 -11  10      455.33      441.72      4.94 o
   5 -11  10       20.58       19.18      1.09 o
   6 -11  10      156.57      148.15      3.23 o
   7 -11  10        0.42        0.32      1.20 o
   8 -11  10       33.33       45.49      2.38 o
  -9 -10  10       12.13        9.11      1.49 o
  -8 -10  10       27.85       25.65      1.68 o
  -7 -10  10        7.98       13.00      1.05 o
  -6 -10  10      193.73      204.38      2.73 o
  -5 -10  10        6.22        8.94      0.85 o
  -4 -10  10       42.84       36.22      1.08 o
  -3 -10  10      229.32      203.09      1.82 o
  -2 -10  10       70.93       95.92      1.18 o
  -1 -10  10      271.26      273.54      1.97 o
   0 -10  10      114.13      108.63      1.25 o
   1 -10  10        6.32        5.58      0.46 o
   2 -10  10        6.61        9.57      0.56 o
   3 -10  10       30.59       37.39      1.04 o
   4 -10  10      520.10      536.19      4.36 o
   5 -10  10      187.84      185.49      2.26 o
   6 -10  10       18.20       18.84      1.18 o
   7 -10  10       32.73       29.24      1.37 o
   8 -10  10       16.27       19.24      3.01 o
   9 -10  10        0.46       -1.66      1.97 o
  -9  -9  10       28.81       26.57      1.72 o
  -8  -9  10       25.28       30.71      3.33 o
  -7  -9  10      157.83      167.61      2.45 o
  -6  -9  10       20.48       13.41      0.95 o
  -5  -9  10       72.91       72.54      1.56 o
  -4  -9  10      402.89      368.68      3.52 o
  -3  -9  10      179.20      143.55      1.62 o
  -2  -9  10        6.41       11.01      0.56 o
  -1  -9  10      113.39      107.31      1.04 o
   0  -9  10       85.96      102.89      1.16 o
   1  -9  10       22.50       22.25      0.77 o
   2  -9  10       84.28       78.71      1.03 o
   3  -9  10       13.08       12.29      0.69 o
   4  -9  10       45.25       39.91      1.03 o
   5  -9  10      222.71      219.70      2.86 o
   6  -9  10       31.21       33.17      1.37 o
   7  -9  10       40.42       31.74      1.40 o
   8  -9  10       77.73       67.90      3.20 o
   9  -9  10        3.20        3.07      2.00 o
 -10  -8  10        0.50        0.19      1.35 o
  -9  -8  10      132.82      143.98      3.16 o
  -8  -8  10       78.18       89.46      2.93 o
  -7  -8  10       18.30       22.38      1.24 o
  -6  -8  10       12.61       11.51      0.89 o
  -5  -8  10        2.19        1.25      0.97 o
  -4  -8  10      101.44       99.14      1.45 o
  -3  -8  10      404.33      402.34      3.02 o
  -2  -8  10       49.19       58.92      0.90 o
  -1  -8  10        1.87        4.09      0.71 o
   0  -8  10      122.04      156.43      1.38 o
   1  -8  10      235.86      252.17      1.97 o
   2  -8  10       16.03       14.29      0.51 o
   3  -8  10       14.91       18.56      0.73 o
   4  -8  10       42.14       41.23      0.98 o
   5  -8  10        9.55        7.18      1.01 o
   6  -8  10        1.20        0.03      0.95 o
   7  -8  10        3.28        4.92      1.15 o
   8  -8  10        9.41       10.96      2.07 o
   9  -8  10        3.83        1.88      1.94 o
 -10  -7  10       49.63       44.88      2.18 o
  -9  -7  10        0.46        1.60      1.45 o
  -8  -7  10       15.97       23.37      1.28 o
  -7  -7  10      142.64      143.10      2.49 o
  -6  -7  10       28.25       30.53      1.15 o
  -5  -7  10       70.01       87.37      1.76 o
  -4  -7  10      415.71      391.93      4.02 o
  -3  -7  10      216.21      194.11      1.68 o
  -2  -7  10      215.26      194.53      2.23 o
  -1  -7  10      128.28      119.61      1.12 o
   0  -7  10      440.61      454.92      3.38 o
   1  -7  10       42.07       59.48      0.81 o
   2  -7  10        0.27        2.12      0.66 o
   3  -7  10      141.05      137.90      1.67 o
   4  -7  10       46.45       51.37      1.04 o
   5  -7  10      143.67      154.21      2.55 o
   6  -7  10       37.97       31.04      1.48 o
   7  -7  10       40.64       27.83      2.95 o
   8  -7  10       21.44       23.35      2.16 o
   9  -7  10        0.11        4.24      2.05 o
 -10  -6  10       35.16       26.66      1.74 o
  -9  -6  10      234.96      236.25      4.15 o
  -8  -6  10       41.35       50.08      1.72 o
  -7  -6  10      197.26      184.95      2.86 o
  -6  -6  10       83.61       66.77      1.92 o
  -5  -6  10        8.00       10.03      0.85 o
  -4  -6  10        3.81        7.42      0.69 o
  -3  -6  10     1203.90     1227.38      8.13 o
  -2  -6  10       21.10       24.14      0.62 o
  -1  -6  10       43.14       40.21      0.58 o
   0  -6  10      444.52      452.64      3.16 o
   1  -6  10       58.73       77.79      0.89 o
   2  -6  10      332.90      353.63      2.66 o
   3  -6  10       74.90       78.39      1.38 o
   4  -6  10      125.75      116.34      1.73 o
   5  -6  10        0.00        0.90      1.33 o
   6  -6  10       19.75       12.92      1.11 o
   7  -6  10      204.68      198.43      4.82 o
   8  -6  10       11.07        6.92      1.92 o
   9  -6  10       59.78       61.40      3.26 o
 -10  -5  10       51.49       52.59      2.25 o
  -9  -5  10       19.41        9.56      1.21 o
  -8  -5  10       20.51       17.39      1.17 o
  -7  -5  10       35.55       23.22      1.19 o
  -6  -5  10      204.46      213.16      3.02 o
  -5  -5  10        3.52        5.47      0.66 o
  -4  -5  10      368.56      356.30      3.66 o
  -3  -5  10       24.21       26.05      0.64 o
  -2  -5  10       64.41       75.70      0.99 o
  -1  -5  10      185.24      193.68      1.37 o
   0  -5  10      861.03     1005.76      6.76 o
   1  -5  10        0.64        4.74      0.39 o
   2  -5  10       40.29       41.40      1.56 o
   3  -5  10      531.71      528.40      4.49 o
   4  -5  10      152.43      160.88      1.75 o
   5  -5  10      357.42      377.60      4.62 o
   6  -5  10      102.77       94.39      2.51 o
   7  -5  10        3.47        1.67      1.54 o
   8  -5  10       10.76       12.92      1.92 o
   9  -5  10        9.18        7.37      2.05 o
  10  -5  10       21.96       20.83      2.51 o
 -10  -4  10       34.09       26.18      1.69 o
  -9  -4  10       51.08       47.09      1.80 o
  -8  -4  10       33.31       23.63      1.26 o
  -7  -4  10       19.20       12.81      1.00 o
  -6  -4  10      312.63      278.40      3.63 o
  -5  -4  10       25.91       22.27      1.08 o
  -4  -4  10       24.88       27.70      0.97 o
  -3  -4  10      156.90      154.16      1.48 o
  -2  -4  10      693.11      672.39      5.59 o
  -1  -4  10       84.65       87.29      1.32 o
   0  -4  10       39.38       32.29      1.11 o
   1  -4  10     1748.74     1794.24     11.03 o
   2  -4  10        1.87        0.84      0.45 o
   3  -4  10       67.48       82.44      1.49 o
   4  -4  10       55.14       49.76      1.19 o
   5  -4  10       57.78       60.90      1.58 o
   6  -4  10       95.10      102.65      3.27 o
   7  -4  10       50.45       41.25      2.67 o
   8  -4  10      140.21      148.95      4.26 o
   9  -4  10      103.79      118.90      4.06 o
  10  -4  10       44.77       43.24      3.20 o
 -10  -3  10      152.21      182.11      4.54 o
  -9  -3  10       87.51       88.22      2.17 o
  -8  -3  10       61.38       75.41      1.92 o
  -7  -3  10       90.91       69.13      1.72 o
  -6  -3  10      135.88      123.70      2.16 o
  -5  -3  10        7.10        0.29      0.69 o
  -4  -3  10      322.29      317.67      3.31 o
  -3  -3  10      120.67      126.36      1.28 o
  -2  -3  10       36.24       39.74      0.89 o
  -1  -3  10      406.89      413.47      2.82 o
   0  -3  10      141.49      155.66      1.57 o
   1  -3  10      625.19      675.60      4.14 o
   2  -3  10     2884.14     2951.05     18.94 o
   3  -3  10      323.95      289.05      2.67 o
   4  -3  10      436.67      436.27      4.17 o
   5  -3  10      242.70      214.51      3.76 o
   6  -3  10      527.56      496.87      6.46 o
   7  -3  10        1.64        0.84      1.52 o
   8  -3  10       42.62       43.93      2.85 o
   9  -3  10       30.04       30.62      2.47 o
  10  -3  10       22.86       16.27      2.41 o
 -10  -2  10      163.94      170.44      4.35 o
  -9  -2  10       79.22       83.96      2.50 o
  -8  -2  10      225.69      210.27      3.80 o
  -7  -2  10      104.49       67.67      2.07 o
  -6  -2  10      122.47      124.66      2.59 o
  -5  -2  10      285.99      313.95      4.03 o
  -4  -2  10       28.48       41.17      1.31 o
  -3  -2  10      148.47      117.29      1.22 o
  -2  -2  10      126.65      124.45      1.14 o
  -1  -2  10      466.07      416.12      2.83 o
   0  -2  10      251.07      257.37      2.79 o
   1  -2  10      602.60      571.13      3.56 o
   2  -2  10      641.35      645.60      4.20 o
   3  -2  10      189.71      195.21      2.59 o
   4  -2  10       11.03        8.87      0.67 o
   5  -2  10       17.59       15.13      1.64 o
   6  -2  10       11.44        8.79      0.86 o
   7  -2  10       37.50       32.13      2.40 o
   8  -2  10       13.24       12.21      1.98 o
   9  -2  10       73.30       69.21      3.33 o
  10  -2  10       43.59       37.69      2.76 o
 -10  -1  10       17.79       10.43      1.80 o
  -9  -1  10       87.31       92.62      3.34 o
  -8  -1  10        1.71        0.33      1.09 o
  -7  -1  10        0.86        1.33      1.70 o
  -6  -1  10      885.27      910.08      9.84 o
  -5  -1  10      102.28       85.20      1.69 o
  -4  -1  10       12.24        8.07      0.74 o
  -3  -1  10     1964.68     1795.55     13.99 o
  -2  -1  10      149.39      151.25      1.33 o
  -1  -1  10      392.07      399.10      3.01 o
   0  -1  10      124.23      117.66      2.40 o
   1  -1  10       25.53       36.05      0.92 o
   2  -1  10      120.00      117.79      1.24 o
   3  -1  10     1395.53     1410.56      9.38 o
   4  -1  10      806.78      758.51     10.24 o
   5  -1  10       19.93       13.25      0.99 o
   6  -1  10      227.21      194.41      3.00 o
   7  -1  10       11.83        9.94      1.82 o
   8  -1  10        0.02        0.33      1.76 o
   9  -1  10        9.37        9.78      2.09 o
  10  -1  10        0.02        0.10      2.11 o
 -10   0  10       45.35       55.57      2.79 o
  -9   0  10        6.78        6.02      1.59 o
  -8   0  10      168.49      176.80      3.42 o
  -7   0  10       34.45       32.19      1.32 o
  -6   0  10      144.64      152.44      2.48 o
  -5   0  10      685.94      775.63      8.47 o
  -4   0  10       59.58       66.59      1.49 o
  -3   0  10       81.44       55.80      1.39 o
  -2   0  10     1875.38     1869.50     12.28 o
  -1   0  10       52.58       41.12      0.64 o
   0   0  10       33.36       28.07      0.77 o
   1   0  10      439.05      412.15      3.03 o
   2   0  10     1273.21     1350.31      8.99 o
   3   0  10      204.95      217.07      2.61 o
   4   0  10      315.85      331.32      3.46 o
   5   0  10      144.57      124.35      2.29 o
   6   0  10        6.47        3.96      0.71 o
   7   0  10       19.08       13.76      1.90 o
   8   0  10       44.36       53.75      3.02 o
   9   0  10        0.24        0.94      1.96 o
 -10   1  10        1.52        1.03      1.66 o
  -9   1  10      156.54      165.15      4.27 o
  -8   1  10        5.75        4.03      0.96 o
  -7   1  10        9.44        7.02      0.91 o
  -6   1  10      397.56      452.69      5.42 o
  -5   1  10      360.81      386.62      4.71 o
  -4   1  10      376.13      414.13      4.92 o
  -3   1  10       29.95       42.47      1.30 o
  -2   1  10      781.20      740.48      5.50 o
  -1   1  10       16.84       28.79      0.70 o
   0   1  10      362.62      446.59      3.86 o
   1   1  10       71.19       77.97      0.91 o
   2   1  10       92.33       99.06      1.95 o
   3   1  10        0.05        0.33      0.40 o
   4   1  10      524.76      511.50      4.96 o
   5   1  10       43.44       36.02      1.11 o
   6   1  10       63.55       49.70      1.10 o
   7   1  10        0.05        0.76      1.67 o
   8   1  10        2.02        0.31      1.80 o
   9   1  10        5.84        7.97      2.08 o
 -10   2  10      221.56      231.98      5.35 o
  -9   2  10        8.07       12.56      1.81 o
  -8   2  10        0.41        1.44      0.94 o
  -7   2  10       64.49       69.55      1.74 o
  -6   2  10       13.52       16.04      1.02 o
  -5   2  10      977.71      962.24     14.78 o
  -4   2  10      406.53      421.93      4.11 o
  -3   2  10      692.91      571.03      4.83 o
  -2   2  10      260.78      286.21      2.22 o
  -1   2  10     1701.91     1728.15     11.98 o
   0   2  10       56.09       53.63      0.88 o
   1   2  10       32.12       31.87      0.63 o
   2   2  10      360.93      363.56      3.62 o
   3   2  10       30.90       36.97      0.81 o
   4   2  10       29.04       30.51      1.19 o
   5   2  10       43.04       37.57      1.16 o
   6   2  10        2.90        4.39      0.60 o
   7   2  10        3.32        4.21      1.32 o
   8   2  10       89.60       93.04      3.78 o
   9   2  10       10.56        6.05      2.08 o
 -10   3  10       11.99        9.77      1.90 o
  -9   3  10       59.46       62.48      2.26 o
  -8   3  10        5.05        4.15      1.05 o
  -7   3  10       81.72       75.86      1.88 o
  -6   3  10      398.21      407.02      7.83 o
  -5   3  10      199.78      204.26      3.00 o
  -4   3  10       41.54       18.47      0.64 o
  -3   3  10        0.75        3.29      0.67 o
  -2   3  10      967.93     1012.14      6.84 o
  -1   3  10       26.21       36.11      0.71 o
   0   3  10      503.33      530.97      4.14 o
   1   3  10      118.60      149.14      1.31 o
   2   3  10      596.56      557.71      3.97 o
   3   3  10      644.33      614.17      4.68 o
   4   3  10       16.47        8.11      0.73 o
   5   3  10       75.96       69.81      1.40 o
   6   3  10       24.97       21.32      0.86 o
   7   3  10        6.91        8.13      1.11 o
   8   3  10       60.32       67.04      2.59 o
   9   3  10        3.10        3.00      1.43 o
 -10   4  10       63.74       70.08      3.17 o
  -9   4  10      112.17      118.48      2.94 o
  -8   4  10       83.88       84.29      2.94 o
  -7   4  10        5.74        7.89      1.01 o
  -6   4  10      151.08      142.75      2.51 o
  -5   4  10       82.49       70.73      1.76 o
  -4   4  10       73.83       68.26      1.34 o
  -3   4  10       76.57       76.02      1.43 o
  -2   4  10        1.26        6.53      0.40 o
  -1   4  10       82.77      152.89      1.36 o
   0   4  10      228.76      212.95      1.98 o
   1   4  10       43.80       48.02      0.80 o
   2   4  10        4.97        4.75      0.45 o
   3   4  10      995.41      954.52      6.44 o
   4   4  10        3.70        3.55      0.61 o
   5   4  10        7.47        6.55      0.67 o
   6   4  10        7.26       10.77      0.66 o
   7   4  10       19.71       16.19      1.10 o
   8   4  10       74.11       75.90      2.10 o
   9   4  10        1.30       -0.64      2.06 o
 -10   5  10        0.01        0.19      1.81 o
  -9   5  10       67.92       68.44      2.42 o
  -8   5  10      167.11      185.95      3.15 o
  -7   5  10        0.38        0.38      0.94 o
  -6   5  10      138.96      146.19      2.94 o
  -5   5  10      275.44      231.86      3.80 o
  -4   5  10       89.20       82.81      1.23 o
  -3   5  10       58.45       54.48      1.09 o
  -2   5  10      764.14      775.03      5.85 o
  -1   5  10       66.36       82.27      1.13 o
   0   5  10      130.71      145.36      1.55 o
   1   5  10      170.40      124.62      1.29 o
   2   5  10       32.73       32.47      0.84 o
   3   5  10        2.03        4.24      0.49 o
   4   5  10      166.91      135.24      2.00 o
   5   5  10        8.41        7.38      0.78 o
   6   5  10       15.49       16.15      0.90 o
   7   5  10       19.21       22.57      1.41 o
   8   5  10      299.06      315.34      5.15 o
   9   5  10      135.72      124.12      4.27 o
 -10   6  10       79.46       78.04      3.46 o
  -9   6  10       17.03       20.44      2.20 o
  -8   6  10       34.05       39.61      2.26 o
  -7   6  10        0.82        0.12      0.96 o
  -6   6  10      127.60       98.39      2.13 o
  -5   6  10        0.03       -0.21      0.81 o
  -4   6  10      217.67      235.26      2.42 o
  -3   6  10        4.14        6.77      0.59 o
  -2   6  10      434.64      434.95      3.57 o
  -1   6  10      600.18      553.70      4.78 o
   0   6  10      202.61      159.28      1.75 o
   1   6  10       30.05       34.40      0.96 o
   2   6  10      154.65      189.45      1.91 o
   3   6  10      364.99      351.08      3.32 o
   4   6  10       19.93       27.24      1.11 o
   5   6  10       11.62       10.86      0.87 o
   6   6  10       32.73       27.29      1.04 o
   7   6  10       25.44       18.90      1.41 o
   8   6  10       71.06       75.60      2.59 o
  -9   7  10        1.65       -1.07      1.76 o
  -8   7  10       40.05       41.99      2.12 o
  -7   7  10        4.54        9.28      1.19 o
  -6   7  10        0.08       -0.49      0.89 o
  -5   7  10      267.84      255.54      3.72 o
  -4   7  10      179.97      177.11      2.03 o
  -3   7  10       62.05       37.17      0.98 o
  -2   7  10        5.10        7.70      0.69 o
  -1   7  10      349.67      318.88      3.04 o
   0   7  10       45.23       43.61      0.87 o
   1   7  10      150.21      122.39      1.32 o
   2   7  10      182.81      161.84      1.76 o
   3   7  10        4.69        9.19      0.59 o
   4   7  10      174.55      169.26      2.37 o
   5   7  10      348.79      364.05      3.97 o
   6   7  10       20.33       17.36      0.95 o
   7   7  10       48.00       50.56      2.32 o
   8   7  10       10.06       14.75      1.70 o
  -9   8  10       67.53       68.64      3.40 o
  -8   8  10        1.98        0.39      1.79 o
  -7   8  10       13.29       15.18      1.60 o
  -6   8  10       36.79       28.90      1.76 o
  -5   8  10       35.48       22.60      1.08 o
  -4   8  10      175.63      195.35      2.20 o
  -3   8  10        0.77       -0.47      0.57 o
  -2   8  10        1.58        1.40      0.86 o
  -1   8  10      424.63      449.35      4.06 o
   0   8  10     1035.02      903.90      6.32 o
   1   8  10       12.57        8.97      0.54 o
   2   8  10        1.94        2.67      0.56 o
   3   8  10      420.49      442.34      3.67 o
   4   8  10       43.97       55.84      1.32 o
   5   8  10       97.32       93.13      1.94 o
   6   8  10       79.78       87.00      1.83 o
   7   8  10        5.02        4.52      1.49 o
   8   8  10       66.37       66.65      2.63 o
  -8   9  10       78.28       93.96      3.71 o
  -7   9  10       14.75       14.02      1.82 o
  -6   9  10       40.77       41.51      2.63 o
  -5   9  10      233.92      226.06      3.41 o
  -4   9  10       93.62      117.02      2.41 o
  -3   9  10        1.44       -0.27      0.75 o
  -2   9  10       24.75       33.68      1.16 o
  -1   9  10      104.77       80.08      1.66 o
   0   9  10       48.09       64.80      1.43 o
   1   9  10       54.24       43.41      1.05 o
   2   9  10       93.79       95.59      1.50 o
   3   9  10       47.05       38.95      1.84 o
   4   9  10      211.60      206.91      2.43 o
   5   9  10       20.91       19.40      1.19 o
   6   9  10        2.39        1.48      1.16 o
   7   9  10        3.98        2.48      1.56 o
  -8  10  10       17.34       13.63      2.24 o
  -7  10  10       26.65       29.38      2.56 o
  -6  10  10        0.03        1.25      1.38 o
  -5  10  10      150.50      165.91      2.87 o
  -4  10  10        5.34        8.15      0.94 o
  -3  10  10      106.66      136.83      4.18 o
  -2  10  10      241.54      243.43      2.67 o
  -1  10  10        0.01       -0.64      0.64 o
   0  10  10     1106.21     1068.46      9.50 o
   1  10  10       32.75       28.57      1.08 o
   2  10  10       65.39       53.44      1.24 o
   3  10  10       17.66       15.11      0.74 o
   4  10  10      112.87      125.89      2.07 o
   5  10  10       13.83       10.07      1.15 o
   6  10  10      108.20      104.97      2.15 o
   7  10  10        1.24        0.35      2.36 o
  -7  11  10        9.79        9.33      2.24 o
  -6  11  10       31.42       21.95      1.73 o
  -5  11  10      195.56      210.55      4.30 o
  -4  11  10      103.72      105.56      2.15 o
  -3  11  10       24.85       19.76      1.05 o
  -2  11  10        0.07       -0.68      0.68 o
  -1  11  10        8.08        6.79      0.76 o
   0  11  10       10.18        8.49      0.63 o
   1  11  10      188.79      184.23      2.28 o
   2  11  10       99.27      109.58      1.70 o
   3  11  10        0.14       -0.19      0.68 o
   4  11  10       42.42       46.63      1.48 o
   5  11  10       31.43       28.72      1.52 o
   6  11  10        0.09       -0.43      0.92 o
  -7  12  10        1.46        1.87      2.07 o
  -6  12  10       31.09       31.12      2.70 o
  -5  12  10      236.79      240.05      4.75 o
  -4  12  10       92.69       84.79      2.18 o
  -3  12  10       33.93       41.78      1.62 o
  -2  12  10       32.36       24.16      1.01 o
  -1  12  10       22.04       19.28      0.93 o
   0  12  10       44.13       41.98      1.44 o
   1  12  10      199.56      194.25      2.38 o
   2  12  10        6.72        6.38      0.86 o
   3  12  10        9.49        7.90      0.81 o
   4  12  10       58.69       60.47      1.89 o
   5  12  10       15.38       12.24      1.28 o
  -6  13  10      110.14      101.09      4.16 o
  -5  13  10        9.52        8.58      2.17 o
  -4  13  10      356.38      367.19      9.83 o
  -3  13  10        3.71        3.33      1.06 o
  -2  13  10        0.55        0.04      0.77 o
  -1  13  10        9.96       14.08      1.24 o
   0  13  10        6.36        9.96      1.02 o
   1  13  10        0.02        0.07      0.84 o
   2  13  10       19.24       19.45      1.07 o
   3  13  10        2.88        3.02      1.11 o
   4  13  10       11.47       16.20      2.10 o
  -5  14  10       36.16       31.58      2.69 o
  -4  14  10       31.71       26.45      1.65 o
  -3  14  10       76.75       80.74      2.40 o
  -2  14  10       12.57       11.96      1.05 o
  -1  14  10       12.78       21.15      1.03 o
   0  14  10      159.34      175.95      2.96 o
   1  14  10      132.40      133.16      2.56 o
   2  14  10        0.04        0.93      0.89 o
   3  14  10       23.96       23.25      1.47 o
  -4  15  10       13.28       14.69      1.38 o
  -3  15  10       42.60       40.53      2.01 o
  -2  15  10        0.77        3.30      1.07 o
  -1  15  10        3.74        6.02      1.36 o
   0  15  10        0.73        1.94      1.14 o
   1  15  10        8.17       10.26      1.27 o
   2  15  10       44.46       47.46      1.75 o
  -1 -19  11       33.87       33.25      1.72 o
   0 -19  11        3.84        1.50      1.14 o
   1 -19  11        6.11        8.23      1.58 o
  -3 -18  11        5.93        7.51      1.56 o
  -2 -18  11       10.17        8.98      1.15 o
  -1 -18  11        1.08        1.76      1.15 o
   0 -18  11        6.59        2.10      1.06 o
   1 -18  11        1.49        1.28      1.88 o
   2 -18  11        0.40       -0.86      0.93 o
   3 -18  11       27.57       25.63      1.74 o
  -5 -17  11        3.45        3.66      1.28 o
  -4 -17  11       74.12       72.59      2.57 o
  -3 -17  11       12.52       14.04      1.62 o
  -2 -17  11       55.64       47.62      1.97 o
  -1 -17  11       40.48       38.68      1.51 o
   0 -17  11        0.29        0.83      0.93 o
   1 -17  11       14.30       11.89      1.03 o
   2 -17  11        0.74        0.17      0.85 o
   3 -17  11       16.00       19.96      1.61 o
   4 -17  11        3.15        2.66      1.34 o
  -6 -16  11        0.61        0.81      1.56 o
  -5 -16  11       85.78       87.06      2.21 o
  -4 -16  11       15.37       13.11      1.16 o
  -3 -16  11        6.43        7.52      1.24 o
  -2 -16  11       33.49       19.60      1.12 o
  -1 -16  11       54.09       45.38      1.41 o
   0 -16  11      256.01      243.09      2.81 o
   1 -16  11       12.89       15.85      0.90 o
   2 -16  11       13.91       13.77      1.45 o
   3 -16  11       24.09       24.18      1.43 o
   4 -16  11       59.77       68.61      2.04 o
   5 -16  11        2.36       -0.07      1.94 o
  -6 -15  11        6.27        3.75      1.56 o
  -5 -15  11        6.83        9.39      1.56 o
  -4 -15  11       21.58       21.69      1.00 o
  -3 -15  11       33.71       38.79      1.16 o
  -2 -15  11       20.20       23.57      1.02 o
  -1 -15  11      466.29      448.26      4.36 o
   0 -15  11       25.37       22.12      0.96 o
   1 -15  11      182.89      168.74      2.36 o
   2 -15  11       11.70       14.60      0.87 o
   3 -15  11       18.00       19.36      1.35 o
   4 -15  11       97.56      104.25      3.33 o
   5 -15  11       57.06       42.18      2.34 o
   6 -15  11        0.92        1.59      1.94 o
  -7 -14  11       34.56       34.66      2.08 o
  -6 -14  11      324.48      334.47      6.44 o
  -5 -14  11        0.57       -0.66      0.85 o
  -4 -14  11       95.81      101.94      1.62 o
  -3 -14  11      115.52      130.08      1.54 o
  -2 -14  11       68.21       69.01      1.42 o
  -1 -14  11       24.28       21.02      0.98 o
   0 -14  11       18.53       18.92      0.76 o
   1 -14  11       32.11       37.67      1.04 o
   2 -14  11       15.04       16.80      0.84 o
   3 -14  11      195.02      215.06      2.94 o
   4 -14  11       53.43       60.02      1.82 o
   5 -14  11        2.76        3.34      1.50 o
   6 -14  11        8.62        3.73      1.57 o
   7 -14  11        0.02        1.85      2.22 o
  -8 -13  11        0.62       -1.24      1.48 o
  -7 -13  11        8.22        9.94      1.33 o
  -6 -13  11       15.12       12.46      1.32 o
  -5 -13  11       85.54       87.80      1.65 o
  -4 -13  11        0.12        0.49      0.68 o
  -3 -13  11       33.97       33.02      0.90 o
  -2 -13  11      322.65      328.32      3.02 o
  -1 -13  11       37.74       42.66      1.20 o
   0 -13  11      129.43      127.73      1.52 o
   1 -13  11        9.19       10.86      0.83 o
   2 -13  11      140.07      151.21      1.66 o
   3 -13  11       23.33       21.89      1.10 o
   4 -13  11       89.07       92.32      1.86 o
   5 -13  11       78.92       74.63      2.60 o
   6 -13  11       31.86       32.86      1.63 o
   7 -13  11        5.49        7.56      2.25 o
  -8 -12  11        1.67        1.37      1.44 o
  -7 -12  11       44.73       44.87      1.79 o
  -6 -12  11      152.37      162.89      2.55 o
  -5 -12  11      202.12      190.58      3.50 o
  -4 -12  11       68.75       76.45      1.51 o
  -3 -12  11       52.10       56.93      1.03 o
  -2 -12  11       44.92       62.23      1.09 o
  -1 -12  11       35.76       27.93      0.92 o
   0 -12  11        3.82        4.59      0.55 o
   1 -12  11       89.23       95.51      1.28 o
   2 -12  11       13.40       13.24      0.69 o
   3 -12  11       60.99       59.99      1.55 o
   4 -12  11       29.49       35.81      1.28 o
   5 -12  11        4.55        2.54      1.10 o
   6 -12  11        2.26        1.55      1.14 o
   7 -12  11        0.01       -1.51      1.51 o
   8 -12  11        1.22        2.62      2.19 o
  -8 -11  11        1.38        3.01      1.40 o
  -7 -11  11        0.68        2.25      1.00 o
  -6 -11  11        6.78        6.33      0.98 o
  -5 -11  11       96.84       93.40      1.84 o
  -4 -11  11       16.99       12.41      0.84 o
  -3 -11  11      261.83      243.16      2.14 o
  -2 -11  11        6.70        3.12      0.52 o
  -1 -11  11       97.52      112.68      1.51 o
   0 -11  11        8.93        8.72      0.56 o
   1 -11  11        2.20        4.49      0.52 o
   2 -11  11       42.15       42.86      0.96 o
   3 -11  11       51.43       60.21      1.45 o
   4 -11  11        5.92        6.60      0.74 o
   5 -11  11       22.08       21.70      1.16 o
   6 -11  11      168.84      173.07      3.12 o
   7 -11  11        1.42       -0.48      1.97 o
   8 -11  11       30.43       35.55      2.79 o
  -9 -10  11       29.92       28.52      1.83 o
  -8 -10  11        6.00        6.35      1.39 o
  -7 -10  11       37.77       46.78      1.79 o
  -6 -10  11       24.93       28.87      1.23 o
  -5 -10  11      117.18      106.54      1.90 o
  -4 -10  11      146.12      169.41      2.08 o
  -3 -10  11        4.51        3.14      0.49 o
  -2 -10  11       24.10       23.04      0.72 o
  -1 -10  11       19.59       12.16      0.56 o
   0 -10  11      122.58      119.22      1.34 o
   1 -10  11       99.94      107.37      1.27 o
   2 -10  11       35.94       31.43      0.86 o
   3 -10  11        6.63        4.38      0.66 o
   4 -10  11       14.56       26.35      0.99 o
   5 -10  11       32.02       25.13      1.17 o
   6 -10  11        1.24        1.26      1.19 o
   7 -10  11       33.85       33.83      1.70 o
   8 -10  11       15.85       15.32      2.32 o
  -9  -9  11       35.05       33.76      2.79 o
  -8  -9  11       18.54       26.07      1.69 o
  -7  -9  11       13.69        9.03      1.12 o
  -6  -9  11       36.42       34.35      1.49 o
  -5  -9  11       47.89       42.78      1.31 o
  -4  -9  11        6.21        1.90      0.63 o
  -3  -9  11      395.15      365.51      2.85 o
  -2  -9  11       52.07       52.71      1.02 o
  -1  -9  11        0.07       -0.19      0.37 o
   0  -9  11      413.82      434.65      3.09 o
   1  -9  11      203.78      203.01      1.99 o
   2  -9  11      142.24      132.83      1.85 o
   3  -9  11       16.13       16.83      0.77 o
   4  -9  11       80.87       85.62      1.42 o
   5  -9  11        5.79        3.40      0.83 o
   6  -9  11       83.11       78.04      2.07 o
   7  -9  11        2.59        1.74      1.22 o
   8  -9  11      103.05      110.72      3.96 o
   9  -9  11        0.94       -0.05      2.07 o
  -9  -8  11       35.99       48.65      2.37 o
  -8  -8  11       20.04       19.93      1.34 o
  -7  -8  11       94.20      112.22      2.33 o
  -6  -8  11      156.83      141.70      2.16 o
  -5  -8  11       19.44       15.04      0.90 o
  -4  -8  11       67.95       61.90      1.38 o
  -3  -8  11      398.66      366.53      2.83 o
  -2  -8  11       30.72       44.14      0.85 o
  -1  -8  11       58.94       68.57      0.89 o
   0  -8  11      126.64      112.96      3.11 o
   1  -8  11       14.56       10.35      0.54 o
   2  -8  11        3.03        4.44      0.44 o
   3  -8  11        6.02        6.07      0.61 o
   4  -8  11       70.76       87.79      1.63 o
   5  -8  11       25.47       23.54      1.29 o
   6  -8  11        0.88        1.08      1.08 o
   7  -8  11        5.54        9.42      1.56 o
   8  -8  11        2.13        3.50      2.09 o
   9  -8  11        1.92        2.83      2.21 o
 -10  -7  11       21.10       23.04      4.01 o
  -9  -7  11       64.93       65.55      2.32 o
  -8  -7  11       12.49       21.36      1.35 o
  -7  -7  11        3.54        3.63      1.42 o
  -6  -7  11      158.52      131.63      2.38 o
  -5  -7  11        4.68        7.28      0.78 o
  -4  -7  11        0.31        0.71      0.62 o
  -3  -7  11       12.08       16.46      0.62 o
  -2  -7  11      616.10      553.65      4.31 o
  -1  -7  11      137.82      156.34      1.30 o
   0  -7  11      239.27      251.72      1.97 o
   1  -7  11       92.44       79.72      1.09 o
   2  -7  11       13.44       16.69      0.57 o
   3  -7  11        0.03        0.20      0.52 o
   4  -7  11       93.67       83.68      1.30 o
   5  -7  11       11.79       15.40      1.17 o
   6  -7  11       68.36       63.43      1.87 o
   7  -7  11       11.70        4.55      1.40 o
   8  -7  11      106.51      103.31      3.77 o
   9  -7  11       10.50        8.25      2.28 o
 -10  -6  11        6.64        6.59      1.45 o
  -9  -6  11        5.70       10.39      1.46 o
  -8  -6  11      107.68      114.73      2.78 o
  -7  -6  11        0.92        0.84      0.88 o
  -6  -6  11        4.94        7.24      0.93 o
  -5  -6  11     1051.88      958.10      8.78 o
  -4  -6  11       66.55       57.84      1.31 o
  -3  -6  11      150.35      156.64      1.61 o
  -2  -6  11      242.60      261.65      2.31 o
  -1  -6  11        3.20        5.63      0.33 o
   0  -6  11      249.16      287.89      2.50 o
   1  -6  11      132.12      161.09      1.55 o
   2  -6  11       25.72       23.40      0.64 o
   3  -6  11       48.19       47.39      1.02 o
   4  -6  11      326.15      314.36      2.97 o
   5  -6  11        4.06        2.88      0.92 o
   6  -6  11       17.47       14.49      1.50 o
   7  -6  11        0.02        0.22      0.70 o
   8  -6  11      133.57      116.98      4.06 o
   9  -6  11        0.36       -1.16      2.06 o
 -10  -5  11       17.86       22.17      1.66 o
  -9  -5  11       12.90       17.88      1.56 o
  -8  -5  11       92.03       97.26      2.25 o
  -7  -5  11       80.47       68.35      1.85 o
  -6  -5  11       21.97       15.21      1.03 o
  -5  -5  11      205.29      188.94      2.79 o
  -4  -5  11       69.00       68.21      1.36 o
  -3  -5  11       22.11       23.53      0.74 o
  -2  -5  11       63.33       77.30      1.04 o
  -1  -5  11       73.26       74.85      0.91 o
   0  -5  11      769.01      847.66      5.51 o
   1  -5  11      142.85      121.10      1.11 o
   2  -5  11       87.64       79.25      0.97 o
   3  -5  11       46.24       48.02      1.02 o
   4  -5  11       56.09       58.36      1.04 o
   5  -5  11       69.51       70.32      6.07 o
   6  -5  11       16.83       17.74      1.54 o
   7  -5  11        4.36        2.20      1.70 o
   8  -5  11        2.04        4.68      1.92 o
   9  -5  11       52.95       54.37      3.32 o
 -10  -4  11      113.13      128.10      3.90 o
  -9  -4  11       78.31       80.62      3.14 o
  -8  -4  11      217.20      208.34      3.25 o
  -7  -4  11        2.37        2.07      0.90 o
  -6  -4  11        0.00        0.95      0.81 o
  -5  -4  11      359.12      383.02      5.67 o
  -4  -4  11      955.82      972.37     10.16 o
  -3  -4  11        2.43        3.62      0.48 o
  -2  -4  11        2.57        3.88      0.40 o
  -1  -4  11      394.49      419.91      2.74 o
   0  -4  11       83.86       77.65      0.91 o
   1  -4  11      155.53      137.04      1.19 o
   2  -4  11       81.07       70.22      0.86 o
   3  -4  11       39.98       39.44      0.99 o
   4  -4  11       40.42       46.80      0.96 o
   5  -4  11       39.03       47.41      2.02 o
   6  -4  11      227.32      210.66      5.01 o
   7  -4  11       21.83       30.20      2.35 o
   8  -4  11      130.21      128.17      4.16 o
   9  -4  11       19.18       19.21      2.43 o
 -10  -3  11       26.93       23.47      2.12 o
  -9  -3  11      191.96      215.76      5.15 o
  -8  -3  11        2.45        4.96      2.26 o
  -7  -3  11       28.66       12.41      1.24 o
  -6  -3  11       17.13       20.47      1.34 o
  -5  -3  11      362.20      384.28      5.66 o
  -4  -3  11      178.47      168.43      3.23 o
  -3  -3  11      175.99      188.87      2.95 o
  -2  -3  11      261.60      242.00      2.14 o
  -1  -3  11      212.54      187.84      1.53 o
   0  -3  11     4692.13     4739.49     36.60 o
   1  -3  11      413.35      405.41      2.68 o
   2  -3  11        1.17        1.75      0.62 o
   3  -3  11       50.59       47.37      0.97 o
   4  -3  11      775.06      800.57      6.50 o
   5  -3  11       74.58       72.90      2.22 o
   6  -3  11      104.58      104.12      2.73 o
   7  -3  11       57.99       57.85      2.93 o
   8  -3  11       43.72       38.22      2.97 o
   9  -3  11       52.73       53.19      3.29 o
 -10  -2  11        0.21       -0.46      1.68 o
  -9  -2  11        3.70       -0.21      1.66 o
  -8  -2  11       69.03       46.62      2.08 o
  -7  -2  11        0.48        1.55      1.07 o
  -6  -2  11        3.00        4.05      1.54 o
  -5  -2  11      257.74      265.30      3.69 o
  -4  -2  11      336.26      361.02      4.42 o
  -3  -2  11      231.83      219.15      2.17 o
  -2  -2  11       77.11       79.89      0.88 o
  -1  -2  11     1597.22     1713.42     10.57 o
   0  -2  11      176.45      228.94      2.33 o
   1  -2  11        1.16        0.44      0.35 o
   2  -2  11      191.72      203.59      1.62 o
   3  -2  11       16.16       12.90      0.89 o
   4  -2  11      103.24      102.91      1.72 o
   5  -2  11      159.12      168.02      4.34 o
   6  -2  11        7.91        7.01      0.91 o
   7  -2  11      144.52      153.52      4.31 o
   8  -2  11       84.08       93.96      3.73 o
   9  -2  11      233.01      237.10      5.84 o
 -10  -1  11        0.44        1.81      1.72 o
  -9  -1  11       68.84       66.36      2.99 o
  -8  -1  11      216.53      205.07      3.85 o
  -7  -1  11      130.80      124.34      2.75 o
  -6  -1  11        0.56        1.28      0.76 o
  -5  -1  11     1020.76     1098.10     11.70 o
  -4  -1  11       17.55       27.76      2.05 o
  -3  -1  11      279.41      323.13      2.97 o
  -2  -1  11     1605.60     1566.84      9.68 o
  -1  -1  11       20.76       18.86      0.63 o
   0  -1  11     1008.17     1077.84      8.75 o
   1  -1  11     1887.53     1992.18     12.24 o
   2  -1  11       28.14       25.41      0.59 o
   3  -1  11       26.97       28.37      0.86 o
   4  -1  11      829.59      828.70      7.43 o
   5  -1  11      204.56      207.97      4.61 o
   6  -1  11        3.51        1.19      0.80 o
   7  -1  11       13.24       12.44      1.99 o
   8  -1  11       14.02       12.71      2.16 o
   9  -1  11        0.60       -0.33      2.05 o
 -10   0  11        1.58        2.72      1.76 o
  -9   0  11       78.89       87.52      3.31 o
  -8   0  11      109.39      103.13      3.85 o
  -7   0  11      174.11      171.28      2.78 o
  -6   0  11      132.98      153.40      2.93 o
  -5   0  11        7.46        2.52      1.03 o
  -4   0  11     3070.25     2909.10     29.36 o
  -3   0  11      342.66      346.81      3.17 o
  -2   0  11        6.28        3.37      0.62 o
  -1   0  11      336.62      353.71      2.51 o
   0   0  11     1255.00     1360.30     10.10 o
   1   0  11        0.03       -0.31      0.33 o
   2   0  11       62.09       63.62      0.88 o
   3   0  11      105.28       98.27      1.33 o
   4   0  11       29.51       26.37      1.06 o
   5   0  11      175.21      164.85      3.32 o
   6   0  11       13.29       12.12      0.95 o
   7   0  11       51.15       46.68      2.98 o
   8   0  11      120.15      112.68      4.02 o
   9   0  11      139.43      153.39      4.66 o
 -10   1  11        2.75        2.45      1.81 o
  -9   1  11       14.02       16.64      1.96 o
  -8   1  11       30.24       22.10      2.08 o
  -7   1  11       65.82       69.78      1.79 o
  -6   1  11        1.42        5.88      0.89 o
  -5   1  11      314.56      327.11      4.18 o
  -4   1  11     1008.18      993.64     10.90 o
  -3   1  11      205.97      154.54      3.22 o
  -2   1  11      236.26      260.54      2.09 o
  -1   1  11       22.51       26.30      0.65 o
   0   1  11      451.20      451.47      3.60 o
   1   1  11       44.99       45.72      0.77 o
   2   1  11       14.25       24.82      0.86 o
   3   1  11        7.83       10.11      0.92 o
   4   1  11       14.00       13.42      0.81 o
   5   1  11      344.96      299.85      3.29 o
   6   1  11        4.76        0.49      0.80 o
   7   1  11       12.67        9.52      2.97 o
   8   1  11        0.04       -0.98      1.47 o
   9   1  11        8.33        8.54      2.30 o
 -10   2  11        0.33       -0.41      1.72 o
  -9   2  11       62.14       74.78      3.23 o
  -8   2  11       19.41       20.40      1.30 o
  -7   2  11       16.15       19.63      1.20 o
  -6   2  11       94.95       87.89      1.93 o
  -5   2  11       87.73       92.10      1.95 o
  -4   2  11      924.93      852.39      6.98 o
  -3   2  11      579.04      546.66      4.70 o
  -2   2  11      331.22      359.24      2.73 o
  -1   2  11        9.39       11.12      0.46 o
   0   2  11      280.76      311.13      2.64 o
   1   2  11      229.60      262.22      2.11 o
   2   2  11      359.80      357.18      3.63 o
   3   2  11       67.95       75.30      1.19 o
   4   2  11        0.02        1.78      0.67 o
   5   2  11       23.89       22.86      1.01 o
   6   2  11       46.90       38.73      1.15 o
   7   2  11       11.22        7.28      1.57 o
   8   2  11        4.63        4.48      1.75 o
   9   2  11       70.53       68.21      3.56 o
 -10   3  11        0.08       -0.25      1.77 o
  -9   3  11       19.58       21.69      4.06 o
  -8   3  11      294.49      314.63      4.41 o
  -7   3  11        2.77        3.37      0.96 o
  -6   3  11       15.34       15.33      1.08 o
  -5   3  11       39.93       30.74      1.33 o
  -4   3  11      410.36      388.74      3.53 o
  -3   3  11      209.02      220.57      2.29 o
  -2   3  11      305.64      346.92      2.67 o
  -1   3  11      117.64      119.20      1.34 o
   0   3  11       13.32        9.65      0.54 o
   1   3  11       64.47       58.40      0.83 o
   2   3  11        0.13        1.01      0.43 o
   3   3  11      843.49      764.77      5.76 o
   4   3  11       12.36        8.69      0.79 o
   5   3  11      234.95      212.64      3.06 o
   6   3  11        6.31        6.51      0.79 o
   7   3  11       48.78       45.20      1.81 o
   8   3  11        6.21        7.08      1.30 o
   9   3  11      153.20      147.74      3.33 o
 -10   4  11       81.13       71.97      3.35 o
  -9   4  11        7.40        9.06      1.45 o
  -8   4  11       71.95       76.67      2.44 o
  -7   4  11        8.11        9.06      1.09 o
  -6   4  11       20.92       22.47      1.22 o
  -5   4  11       12.28       13.80      1.54 o
  -4   4  11       41.12       47.96      1.01 o
  -3   4  11      211.94      225.67      2.35 o
  -2   4  11       62.68       71.46      0.97 o
  -1   4  11      589.40      613.14      4.77 o
   0   4  11      252.22      248.06      2.27 o
   1   4  11      177.86      171.34      1.58 o
   2   4  11        0.35        0.66      0.44 o
   3   4  11       77.85       84.07      1.67 o
   4   4  11       22.06       28.06      0.98 o
   5   4  11      112.17      113.70      2.35 o
   6   4  11        0.87        0.96      0.64 o
   7   4  11        0.09       -0.80      0.96 o
   8   4  11       18.51       22.60      1.53 o
  -9   5  11       17.21       18.33      2.18 o
  -8   5  11      242.44      260.32      4.69 o
  -7   5  11       21.51       20.58      1.32 o
  -6   5  11        1.61        1.57      0.94 o
  -5   5  11       68.55       55.42      1.65 o
  -4   5  11      140.83      133.18      1.67 o
  -3   5  11       55.68       55.10      1.11 o
  -2   5  11      279.28      335.92      2.90 o
  -1   5  11      147.01      111.38      1.47 o
   0   5  11        3.45        1.54      0.66 o
   1   5  11        2.40        6.12      0.50 o
   2   5  11       75.00       57.40      1.04 o
   3   5  11      137.28      125.31      1.84 o
   4   5  11        0.58        1.00      0.64 o
   5   5  11      107.08      106.01      2.14 o
   6   5  11       28.79       29.82      1.10 o
   7   5  11        8.23        8.84      1.29 o
   8   5  11        4.29        2.47      2.12 o
  -9   6  11        2.57        4.78      1.88 o
  -8   6  11      104.47       97.43      3.49 o
  -7   6  11       61.23       63.75      1.94 o
  -6   6  11       26.48       18.71      1.24 o
  -5   6  11        2.00        2.54      0.90 o
  -4   6  11       31.20       29.12      0.91 o
  -3   6  11      369.00      403.32      3.74 o
  -2   6  11      103.20       91.91      1.63 o
  -1   6  11      239.40      231.38      2.40 o
   0   6  11      134.05      169.26      1.79 o
   1   6  11      728.36      657.82      5.22 o
   2   6  11       17.05       14.43      0.66 o
   3   6  11      110.14      103.23      1.52 o
   4   6  11       35.28       45.58      1.37 o
   5   6  11       32.29       34.06      1.27 o
   6   6  11      316.09      332.57      3.70 o
   7   6  11        3.62        3.89      1.22 o
   8   6  11        1.23        2.16      1.45 o
  -9   7  11        6.29        5.32      1.99 o
  -8   7  11        0.06       -0.72      1.80 o
  -7   7  11      274.61      267.40      5.30 o
  -6   7  11       67.85       77.19      2.01 o
  -5   7  11       72.02       82.76      1.70 o
  -4   7  11        0.01        1.01      0.56 o
  -3   7  11       37.58       45.06      1.10 o
  -2   7  11       31.99       30.98      1.37 o
  -1   7  11       48.74       42.15      1.02 o
   0   7  11       30.22       39.86      0.89 o
   1   7  11       64.57       85.22      1.21 o
   2   7  11      159.22      176.04      1.91 o
   3   7  11      122.39      139.24      1.62 o
   4   7  11      139.35      139.37      1.91 o
   5   7  11       64.78       58.15      1.89 o
   6   7  11      182.72      194.08      3.73 o
   7   7  11       24.57       25.94      1.87 o
   8   7  11       19.46       22.13      1.89 o
  -9   8  11       24.82       31.14      2.66 o
  -8   8  11        6.14        8.73      2.07 o
  -7   8  11       57.91       54.64      2.32 o
  -6   8  11      313.66      314.51      4.71 o
  -5   8  11        0.23        0.41      0.85 o
  -4   8  11        1.21        0.82      0.62 o
  -3   8  11      167.37      176.72      2.74 o
  -2   8  11      154.51      161.28      2.26 o
  -1   8  11       38.75       43.75      1.08 o
   0   8  11       32.46       74.56      1.13 o
   1   8  11      553.42      567.92      5.65 o
   2   8  11        2.28        2.30      0.64 o
   3   8  11      159.89      172.11      1.87 o
   4   8  11        2.30       -0.26      0.73 o
   5   8  11      120.92      114.05      2.02 o
   6   8  11      144.07      147.28      3.09 o
   7   8  11      223.16      229.97      4.43 o
  -8   9  11       16.25       15.35      2.37 o
  -7   9  11       86.43       87.69      3.69 o
  -6   9  11       48.68       51.53      2.33 o
  -5   9  11       26.48       32.99      1.56 o
  -4   9  11       19.79       18.90      1.28 o
  -3   9  11       90.05      108.69      2.16 o
  -2   9  11        5.61        5.01      0.79 o
  -1   9  11      136.24      105.63      2.16 o
   0   9  11       34.22       39.98      0.98 o
   1   9  11      146.91      169.57      1.96 o
   2   9  11      165.24      176.83      2.17 o
   3   9  11      184.71      202.91      2.12 o
   4   9  11       71.78       72.12      1.50 o
   5   9  11       60.33       64.92      1.85 o
   6   9  11       36.07       39.22      2.04 o
   7   9  11       10.08       11.01      1.77 o
  -8  10  11        1.71        1.58      2.05 o
  -7  10  11       51.94       57.81      3.34 o
  -6  10  11       30.94       36.65      1.76 o
  -5  10  11      105.72       99.16      3.00 o
  -4  10  11        3.37       -0.25      0.87 o
  -3  10  11      224.76      206.26      3.16 o
  -2  10  11      352.14      373.66      4.11 o
  -1  10  11      264.24      280.60      2.97 o
   0  10  11        0.46        2.54      0.59 o
   1  10  11       78.14       81.29      1.71 o
   2  10  11       71.17       87.37      1.53 o
   3  10  11        1.74        2.40      0.69 o
   4  10  11      154.54      154.42      2.34 o
   5  10  11       87.03       90.21      2.11 o
   6  10  11       30.21       27.90      1.38 o
  -7  11  11       46.22       56.65      3.47 o
  -6  11  11       13.25       12.66      1.59 o
  -5  11  11        2.90        3.86      1.50 o
  -4  11  11       45.29       44.63      1.61 o
  -3  11  11      162.39      182.93      2.61 o
  -2  11  11      150.57      146.46      2.04 o
  -1  11  11       67.29       69.68      1.44 o
   0  11  11       82.38       77.54      1.31 o
   1  11  11       30.48       31.89      1.14 o
   2  11  11       70.41       68.32      1.43 o
   3  11  11      139.96      146.42      2.09 o
   4  11  11       40.95       46.46      1.77 o
   5  11  11       18.60       19.30      1.18 o
  -6  12  11       16.97       13.11      2.43 o
  -5  12  11       32.22       27.94      2.60 o
  -4  12  11      170.16      154.85      3.16 o
  -3  12  11       14.91       13.14      1.19 o
  -2  12  11      125.65      137.00      2.47 o
  -1  12  11      170.38      162.52      2.17 o
   0  12  11        6.28        9.32      1.01 o
   1  12  11       61.11       51.74      1.38 o
   2  12  11       14.55       16.25      1.01 o
   3  12  11       21.52       22.17      1.03 o
   4  12  11       48.55       47.99      2.07 o
   5  12  11       27.88       36.64      1.48 o
  -5  13  11        2.37       -1.96      2.00 o
  -4  13  11       26.77       28.13      1.67 o
  -3  13  11        4.13        2.33      1.24 o
  -2  13  11        0.01        0.55      0.82 o
  -1  13  11        5.40        9.59      0.89 o
   0  13  11       39.16       39.07      1.76 o
   1  13  11       17.01       15.65      1.29 o
   2  13  11       43.83       48.24      1.46 o
   3  13  11        8.03        6.25      1.19 o
   4  13  11       20.66       10.01      1.29 o
  -4  14  11        2.84        7.10      1.26 o
  -3  14  11       12.34       11.46      1.42 o
  -2  14  11       69.73       89.43      2.08 o
  -1  14  11       62.06       58.26      1.95 o
   0  14  11       12.47       16.89      1.33 o
   1  14  11       15.67       12.23      1.25 o
   2  14  11       25.40       26.66      1.20 o
  -2  15  11       12.64       11.65      1.21 o
  -1  15  11        2.71        0.65      1.31 o
   0  15  11        1.02       -1.07      1.10 o
  -3 -18  12        0.00       -0.41      2.11 o
  -2 -18  12        9.67       10.94      1.20 o
  -1 -18  12        2.96        1.25      1.16 o
   0 -18  12       45.17       37.84      1.67 o
   1 -18  12        0.00       -0.61      1.10 o
   2 -18  12        6.83        7.35      1.22 o
   3 -18  12       11.19        9.34      1.56 o
  -4 -17  12       22.60       20.15      1.73 o
  -3 -17  12      135.27      153.97      3.50 o
  -2 -17  12       11.28        8.51      1.16 o
  -1 -17  12       31.55       24.55      1.51 o
   0 -17  12        3.40        4.39      1.02 o
   1 -17  12      100.58       93.07      1.54 o
   2 -17  12       23.32       22.51      1.38 o
   3 -17  12       18.42       18.36      1.63 o
   4 -17  12       56.96       57.15      2.22 o
  -5 -16  12        2.32        0.71      1.21 o
  -4 -16  12        0.76       -1.05      1.30 o
  -3 -16  12        0.99        3.33      1.22 o
  -2 -16  12       18.54       25.88      1.74 o
  -1 -16  12       41.56       57.44      1.66 o
   0 -16  12       28.93       21.94      1.42 o
   1 -16  12       32.05       32.48      1.67 o
   2 -16  12       16.98       14.84      1.13 o
   3 -16  12        0.77        0.14      1.30 o
   4 -16  12       28.43       28.36      1.68 o
   5 -16  12        1.01       -0.23      2.00 o
  -6 -15  12       10.66        9.28      1.68 o
  -5 -15  12        1.87        0.69      1.01 o
  -4 -15  12      184.33      178.95      2.40 o
  -3 -15  12       18.82       10.87      0.87 o
  -2 -15  12        1.24        1.39      0.82 o
  -1 -15  12      142.89      140.00      2.10 o
   0 -15  12        4.78        4.56      0.79 o
   1 -15  12        9.81        8.87      0.73 o
   2 -15  12       10.83       14.97      1.09 o
   3 -15  12        0.00        0.16      1.08 o
   4 -15  12       54.86       63.76      1.98 o
   5 -15  12       75.28       63.71      3.29 o
   6 -15  12       22.97       18.80      2.37 o
  -7 -14  12        2.89        1.56      1.51 o
  -6 -14  12       52.69       45.98      1.99 o
  -5 -14  12       25.16       20.49      1.21 o
  -4 -14  12        3.58        2.23      0.79 o
  -3 -14  12       38.58       41.95      1.09 o
  -2 -14  12       16.39        9.71      0.88 o
  -1 -14  12       12.09       14.86      0.95 o
   0 -14  12      462.40      479.88      4.37 o
   1 -14  12      257.65      263.23      3.25 o
   2 -14  12        2.99        3.36      0.82 o
   3 -14  12        2.78        2.70      1.00 o
   4 -14  12       87.87       84.67      2.08 o
   5 -14  12       31.16       29.30      2.00 o
   6 -14  12       24.27       20.96      2.36 o
  -7 -13  12        3.76        2.61      1.29 o
  -6 -13  12        2.04        2.14      1.18 o
  -5 -13  12       92.52      109.95      2.18 o
  -4 -13  12      153.85      148.10      1.91 o
  -3 -13  12      126.97      119.39      1.48 o
  -2 -13  12       90.92       93.23      1.61 o
  -1 -13  12       52.34       49.13      1.31 o
   0 -13  12      342.71      353.47      2.96 o
   1 -13  12       18.53       17.69      0.89 o
   2 -13  12       23.83       17.62      0.94 o
   3 -13  12       12.25       14.03      1.07 o
   4 -13  12        0.45       -0.15      0.93 o
   5 -13  12      184.94      175.56      8.68 o
   6 -13  12        1.51        2.62      1.26 o
   7 -13  12        8.30        4.80      2.34 o
  -8 -12  12       76.99       70.15      2.67 o
  -7 -12  12       77.08       74.04      2.58 o
  -6 -12  12        6.02        3.59      1.50 o
  -5 -12  12      216.36      218.68      3.02 o
  -4 -12  12        4.52        8.49      0.75 o
  -3 -12  12       18.48       13.31      0.68 o
  -2 -12  12       92.03       97.37      1.45 o
  -1 -12  12       97.11      101.13      1.95 o
   0 -12  12      540.13      520.30      3.72 o
   1 -12  12      123.13      121.75      1.47 o
   2 -12  12       25.39       26.61      0.89 o
   3 -12  12        0.01       -0.80      0.80 o
   4 -12  12        0.12        0.15      0.84 o
   5 -12  12      163.14      158.57      2.52 o
   6 -12  12       94.98      108.30      2.47 o
   7 -12  12        1.03        1.61      2.05 o
  -8 -11  12       10.53        9.60      1.59 o
  -7 -11  12       79.09       82.09      2.54 o
  -6 -11  12      163.98      169.81      2.62 o
  -5 -11  12        0.01        0.31      0.92 o
  -4 -11  12      213.11      213.53      2.50 o
  -3 -11  12       66.19       68.56      1.09 o
  -2 -11  12        4.43        1.98      0.54 o
  -1 -11  12       77.67       67.74      1.24 o
   0 -11  12      124.35      123.26      1.34 o
   1 -11  12        2.99        2.33      0.93 o
   2 -11  12       94.04       85.32      1.28 o
   3 -11  12       13.84       13.76      0.96 o
   4 -11  12       10.96       13.32      0.96 o
   5 -11  12        3.89        4.31      0.99 o
   6 -11  12       12.41       10.49      1.39 o
   7 -11  12       45.19       44.66      2.50 o
   8 -11  12        0.05       -1.37      2.14 o
  -9 -10  12        0.99        1.02      1.49 o
  -8 -10  12      136.97      154.05      3.75 o
  -7 -10  12       32.48       38.30      2.23 o
  -6 -10  12       16.02       14.78      1.15 o
  -5 -10  12       39.23       43.61      1.45 o
  -4 -10  12        6.93        3.35      0.72 o
  -3 -10  12        6.94        7.04      0.56 o
  -2 -10  12       70.51       76.11      1.14 o
  -1 -10  12      200.28      208.02      1.91 o
   0 -10  12       44.59       50.78      0.90 o
   1 -10  12       42.00       38.96      0.93 o
   2 -10  12       12.08       11.93      0.64 o
   3 -10  12        0.59        0.56      0.73 o
   4 -10  12        5.09        3.36      0.71 o
   5 -10  12        0.62        1.16      0.90 o
   6 -10  12        1.88        0.35      1.21 o
   7 -10  12        4.47        3.40      1.62 o
   8 -10  12        0.11       -2.10      2.10 o
  -9  -9  12        0.47       -0.66      1.59 o
  -8  -9  12        8.41        1.93      1.34 o
  -7  -9  12       76.31       77.49      2.11 o
  -6  -9  12      103.47       95.17      2.19 o
  -5  -9  12       54.58       44.83      1.43 o
  -4  -9  12       72.33       76.39      1.65 o
  -3  -9  12        5.64        7.32      0.84 o
  -2  -9  12        0.17        0.58      0.50 o
  -1  -9  12      139.82      131.97      1.31 o
   0  -9  12       33.00       30.04      0.74 o
   1  -9  12       14.14       10.13      0.60 o
   2  -9  12      176.82      173.57      1.82 o
   3  -9  12        8.80       10.15      0.74 o
   4  -9  12        8.10        7.18      0.70 o
   5  -9  12       24.05       22.39      1.12 o
   6  -9  12       70.94       65.39      2.03 o
   7  -9  12        0.10        0.63      1.56 o
   8  -9  12       57.90       59.69      3.44 o
  -9  -8  12        8.23        3.53      1.41 o
  -8  -8  12       35.22       39.92      3.12 o
  -7  -8  12        7.05        4.62      1.08 o
  -6  -8  12        3.55        3.73      0.99 o
  -5  -8  12       23.07       20.35      1.01 o
  -4  -8  12       41.51       37.70      1.27 o
  -3  -8  12       74.77       74.94      1.05 o
  -2  -8  12       94.04      110.98      1.40 o
  -1  -8  12      114.82      106.43      1.07 o
   0  -8  12       89.48       89.46      1.14 o
   1  -8  12       78.42       74.96      1.05 o
   2  -8  12      189.84      175.01      1.80 o
   3  -8  12      195.08      176.68      2.08 o
   4  -8  12        0.70       -0.15      0.59 o
   5  -8  12       85.45       88.36      1.74 o
   6  -8  12        6.49        5.74      1.22 o
   7  -8  12        6.04       12.09      1.71 o
   8  -8  12       34.84       35.99      2.79 o
  -9  -7  12        6.25        6.88      1.49 o
  -8  -7  12        4.13        0.65      1.23 o
  -7  -7  12      207.14      218.97      3.38 o
  -6  -7  12       47.08       33.52      1.57 o
  -5  -7  12       33.53       36.71      1.47 o
  -4  -7  12      102.67       87.28      1.64 o
  -3  -7  12        2.25        1.23      0.49 o
  -2  -7  12       26.86       24.83      1.31 o
  -1  -7  12        3.41        1.96      0.37 o
   0  -7  12        1.59        2.18      0.40 o
   1  -7  12       20.06       25.24      0.84 o
   2  -7  12        1.82        1.69      0.43 o
   3  -7  12        8.98       10.57      0.68 o
   4  -7  12      249.50      249.62      2.87 o
   5  -7  12        1.56        1.51      0.98 o
   6  -7  12      187.37      173.38      3.66 o
   7  -7  12       34.41       37.14      2.25 o
   8  -7  12       32.89       42.99      3.11 o
   9  -7  12       21.05       23.13      2.70 o
 -10  -6  12       72.02       73.81      3.26 o
  -9  -6  12       16.11       27.33      1.82 o
  -8  -6  12      192.87      188.90      3.16 o
  -7  -6  12        0.88        2.82      1.06 o
  -6  -6  12       68.51       58.05      2.00 o
  -5  -6  12       25.09       18.67      1.13 o
  -4  -6  12       25.95       29.24      1.26 o
  -3  -6  12       51.50       48.62      1.64 o
  -2  -6  12      123.85      145.02      1.58 o
  -1  -6  12      172.80      187.91      1.50 o
   0  -6  12       29.64       31.13      0.70 o
   1  -6  12        0.85        0.36      0.41 o
   2  -6  12       37.30       32.51      0.88 o
   3  -6  12      137.87      136.07      1.73 o
   4  -6  12       23.74       23.99      0.93 o
   5  -6  12      113.86      107.25      2.23 o
   6  -6  12      103.69       93.40      2.77 o
   7  -6  12       49.68       42.53      1.77 o
   8  -6  12       55.78       48.42      3.17 o
   9  -6  12        0.18        3.48      2.28 o
 -10  -5  12        0.54       -0.04      1.82 o
  -9  -5  12      148.61      162.49      4.50 o
  -8  -5  12      355.28      365.40      5.53 o
  -7  -5  12        0.33        0.55      0.95 o
  -6  -5  12       11.32        5.31      1.15 o
  -5  -5  12       54.22       53.29      1.93 o
  -4  -5  12      103.14       83.31      2.24 o
  -3  -5  12        1.46        2.88      0.52 o
  -2  -5  12       23.96       22.24      0.94 o
  -1  -5  12       40.46       37.23      0.67 o
   0  -5  12      111.38      102.01      1.20 o
   1  -5  12      174.72      187.62      2.05 o
   2  -5  12       87.51       97.06      1.07 o
   3  -5  12      165.05      151.43      1.80 o
   4  -5  12      125.51      118.01      1.57 o
   5  -5  12       77.30       73.87      2.42 o
   6  -5  12       76.54       74.35      3.20 o
   7  -5  12       25.67       20.78      1.11 o
   8  -5  12        4.83        2.20      2.14 o
   9  -5  12        0.41        3.51      2.28 o
 -10  -4  12       39.48       47.35      2.97 o
  -9  -4  12      239.60      239.57      5.67 o
  -8  -4  12       10.78        5.78      1.36 o
  -7  -4  12      154.75      133.38      2.98 o
  -6  -4  12       83.55       70.96      2.15 o
  -5  -4  12        2.90        1.62      0.98 o
  -4  -4  12       37.86       31.29      1.81 o
  -3  -4  12       88.32       90.09      1.15 o
  -2  -4  12      142.16      146.01      1.55 o
  -1  -4  12      360.88      362.03      2.60 o
   0  -4  12      402.03      386.32      2.78 o
   1  -4  12      426.92      414.36      3.16 o
   2  -4  12        0.80       -0.01      0.36 o
   3  -4  12       67.12       63.56      1.15 o
   4  -4  12      704.59      673.90      6.32 o
   5  -4  12       67.45       64.40      2.24 o
   6  -4  12       78.19       76.12      3.25 o
   7  -4  12        4.50        2.41      1.89 o
   8  -4  12        0.54        1.71      2.12 o
   9  -4  12        5.10        3.97      2.30 o
 -10  -3  12       12.48       18.68      2.13 o
  -9  -3  12       45.09       52.24      2.85 o
  -8  -3  12       22.70       27.36      1.74 o
  -7  -3  12       74.09       47.62      2.03 o
  -6  -3  12      231.95      229.84      4.05 o
  -5  -3  12      560.29      582.28      8.06 o
  -4  -3  12      295.94      272.91      3.62 o
  -3  -3  12      271.85      269.56      2.60 o
  -2  -3  12      643.66      623.43      4.82 o
  -1  -3  12      299.35      285.49      2.30 o
   0  -3  12        0.41        4.28      0.50 o
   1  -3  12      603.13      613.35      4.41 o
   2  -3  12      100.80      102.57      1.08 o
   3  -3  12       86.09       77.80      1.17 o
   4  -3  12      741.39      736.76      8.91 o
   5  -3  12        5.07        8.51      1.79 o
   6  -3  12        0.27        0.88      0.95 o
   7  -3  12       56.13       52.91      3.21 o
   8  -3  12        2.55        6.56      2.10 o
   9  -3  12       10.34       13.27      2.46 o
 -10  -2  12      118.41      134.88      4.10 o
  -9  -2  12      155.58      169.51      4.55 o
  -8  -2  12        8.08       17.40      1.59 o
  -7  -2  12      149.46      155.24      3.25 o
  -6  -2  12      214.89      211.80      3.83 o
  -5  -2  12       20.62        9.66      0.91 o
  -4  -2  12        4.91        1.00      0.74 o
  -3  -2  12        0.05        0.42      0.49 o
  -2  -2  12      103.85      111.05      1.68 o
  -1  -2  12        1.07        3.33      0.41 o
   0  -2  12      213.37      208.81      1.84 o
   1  -2  12      257.36      240.89      1.91 o
   2  -2  12      172.17      156.58      1.48 o
   3  -2  12       22.73       27.59      0.87 o
   4  -2  12       14.23       14.72      0.83 o
   5  -2  12      208.88      205.27      5.09 o
   6  -2  12      179.37      177.04      3.11 o
   7  -2  12       30.78       28.11      2.39 o
   8  -2  12        9.47        8.97      2.24 o
   9  -2  12       13.16       12.06      2.44 o
 -10  -1  12       14.78       21.03      2.20 o
  -9  -1  12        0.45       -0.86      1.70 o
  -8  -1  12       35.91       33.37      1.94 o
  -7  -1  12      107.92       81.26      2.45 o
  -6  -1  12        2.80        6.14      1.64 o
  -5  -1  12     1005.73     1076.34     11.58 o
  -4  -1  12     1023.05     1020.16     12.04 o
  -3  -1  12      234.76      253.24      2.50 o
  -2  -1  12       68.44       61.71      0.90 o
  -1  -1  12      910.79      963.37      6.16 o
   0  -1  12      106.39       89.62      1.17 o
   1  -1  12       47.81       47.30      0.78 o
   2  -1  12        7.51        7.36      0.54 o
   3  -1  12        4.52        6.45      0.62 o
   4  -1  12       38.60       36.79      0.85 o
   5  -1  12      452.31      438.64      6.28 o
   6  -1  12       18.44       16.73      1.04 o
   7  -1  12        5.45        8.79      2.03 o
   8  -1  12        2.97        2.49      2.16 o
   9  -1  12       16.07       16.11      2.53 o
 -10   0  12      188.57      200.67      5.12 o
  -9   0  12       99.77      101.19      3.68 o
  -8   0  12       15.64       25.12      1.81 o
  -7   0  12      136.67      140.65      3.15 o
  -6   0  12      132.97      148.38      2.55 o
  -5   0  12        6.26        4.93      0.88 o
  -4   0  12      536.02      533.83      5.14 o
  -3   0  12      108.64       89.06      1.79 o
  -2   0  12      354.80      334.88      2.59 o
  -1   0  12      118.99      144.61      1.32 o
   0   0  12      420.88      458.01      3.42 o
   1   0  12       59.89       45.32      0.89 o
   2   0  12      143.04      150.22      1.95 o
   3   0  12      317.65      328.88      3.07 o
   4   0  12      139.65      141.54      1.77 o
   5   0  12       70.99       73.57      1.51 o
   6   0  12        1.65        0.49      0.82 o
   7   0  12      102.23       97.03      4.23 o
   8   0  12       13.36       17.06      2.42 o
   9   0  12       28.59       24.03      2.65 o
 -10   1  12        3.16        2.14      1.89 o
  -9   1  12       20.58       26.59      2.26 o
  -8   1  12       34.19       35.97      2.87 o
  -7   1  12      105.62      120.42      2.40 o
  -6   1  12        0.01        0.80      0.84 o
  -5   1  12      220.75      223.30      3.27 o
  -4   1  12      272.24      293.22      2.82 o
  -3   1  12        0.09        0.20      0.48 o
  -2   1  12        0.23        0.46      0.34 o
  -1   1  12        1.94        0.34      0.40 o
   0   1  12      103.61      100.34      1.23 o
   1   1  12       28.51       24.94      0.73 o
   2   1  12       11.69       20.67      0.85 o
   3   1  12      890.87      891.44      7.24 o
   4   1  12      751.74      735.16      5.53 o
   5   1  12       34.93       43.10      1.76 o
   6   1  12        6.80        3.97      0.85 o
   7   1  12       11.62       13.42      1.66 o
   8   1  12        0.41        1.14      2.03 o
   9   1  12       10.31       12.89      2.45 o
 -10   2  12       50.89       50.77      3.05 o
  -9   2  12      182.80      194.31      5.04 o
  -8   2  12       94.71       92.66      2.62 o
  -7   2  12      135.90      147.81      2.76 o
  -6   2  12       34.15       31.94      1.47 o
  -5   2  12      148.07      147.13      2.51 o
  -4   2  12      262.64      235.80      2.39 o
  -3   2  12       18.84       22.51      1.13 o
  -2   2  12      154.30      154.66      1.48 o
  -1   2  12       11.30       18.93      1.14 o
   0   2  12        3.77       10.90      0.53 o
   1   2  12        6.09        8.14      0.49 o
   2   2  12        1.16        1.66      0.58 o
   3   2  12       39.58       39.37      0.91 o
   4   2  12       77.69       64.61      1.27 o
   5   2  12        0.03       -0.04      0.72 o
   6   2  12       21.11       27.87      1.26 o
   7   2  12       40.96       35.65      2.09 o
   8   2  12       41.44       37.93      2.88 o
 -10   3  12      104.50      110.94      3.93 o
  -9   3  12        2.23        4.26      1.83 o
  -8   3  12       44.01       41.47      2.11 o
  -7   3  12       15.57       17.69      1.78 o
  -6   3  12       40.37       50.14      1.66 o
  -5   3  12       76.53       70.04      1.83 o
  -4   3  12      393.96      373.46      3.47 o
  -3   3  12      227.23      221.21      2.35 o
  -2   3  12      769.40      764.66      5.36 o
  -1   3  12      428.09      413.32      4.24 o
   0   3  12        0.19        0.42      0.47 o
   1   3  12       34.18       24.45      0.75 o
   2   3  12      117.11      115.70      1.35 o
   3   3  12       50.78       41.76      0.90 o
   4   3  12       24.93       23.16      0.88 o
   5   3  12       62.65       41.33      2.05 o
   6   3  12        0.41       -0.34      0.73 o
   7   3  12       23.01       22.28      1.49 o
   8   3  12        4.80        3.93      1.55 o
  -9   4  12      116.61      109.98      3.84 o
  -8   4  12        5.57        4.96      1.36 o
  -7   4  12       71.56       83.04      2.13 o
  -6   4  12        0.02       -0.52      0.90 o
  -5   4  12      160.12      136.49      2.49 o
  -4   4  12        1.68        1.40      0.51 o
  -3   4  12      145.14      156.55      2.88 o
  -2   4  12      233.24      265.02      2.21 o
  -1   4  12      408.12      381.23      4.98 o
   0   4  12      215.71      198.69      1.98 o
   1   4  12        0.50        0.36      0.44 o
   2   4  12        0.39        1.45      0.53 o
   3   4  12        3.67        4.22      0.51 o
   4   4  12      159.65      138.50      1.71 o
   5   4  12      128.41      133.41      1.89 o
   6   4  12        9.52        9.58      0.80 o
   7   4  12       16.08       19.98      1.31 o
   8   4  12       21.22       22.88      2.62 o
  -9   5  12       38.87       43.94      3.04 o
  -8   5  12       10.59       10.88      1.56 o
  -7   5  12       26.28       28.23      1.50 o
  -6   5  12       10.76        6.39      1.05 o
  -5   5  12       11.44        9.60      1.05 o
  -4   5  12      148.23      142.70      1.79 o
  -3   5  12       18.03       12.87      0.74 o
  -2   5  12       18.62       25.57      1.00 o
  -1   5  12       91.65       98.26      1.41 o
   0   5  12      146.83      108.92      1.39 o
   1   5  12       45.90       40.43      0.90 o
   2   5  12       80.83       72.15      1.49 o
   3   5  12        0.20        1.24      0.52 o
   4   5  12        0.10        0.53      0.68 o
   5   5  12       94.59       85.23      1.74 o
   6   5  12       85.44       80.95      1.65 o
   7   5  12       47.08       46.93      2.73 o
   8   5  12       25.62       29.18      2.83 o
  -9   6  12       44.43       41.69      2.96 o
  -8   6  12      157.88      175.91      4.89 o
  -7   6  12       73.34       66.50      2.89 o
  -6   6  12       68.76       76.14      2.08 o
  -5   6  12      246.85      231.67      4.10 o
  -4   6  12        1.34        3.44      0.61 o
  -3   6  12       30.66       34.83      1.11 o
  -2   6  12        4.00        3.28      0.67 o
  -1   6  12      297.97      252.96      2.60 o
   0   6  12      193.60      199.14      2.03 o
   1   6  12      289.96      225.85      2.53 o
   2   6  12        1.41        1.76      0.63 o
   3   6  12       16.07       12.03      0.66 o
   4   6  12      378.18      361.68      3.57 o
   5   6  12        3.99        4.05      0.91 o
   6   6  12        2.91        3.91      0.87 o
   7   6  12        5.42        3.48      1.94 o
  -9   7  12       20.61       21.75      2.49 o
  -8   7  12        0.02       -0.98      1.87 o
  -7   7  12       41.21       50.48      2.37 o
  -6   7  12        8.89        7.44      1.17 o
  -5   7  12        0.44        1.25      0.84 o
  -4   7  12      196.76      201.38      2.31 o
  -3   7  12      277.16      306.52      6.79 o
  -2   7  12       14.64       13.07      1.20 o
  -1   7  12        0.04        0.82      0.56 o
   0   7  12      504.17      428.39      3.38 o
   1   7  12       43.22       35.45      1.02 o
   2   7  12        9.69        9.74      0.85 o
   3   7  12        1.04        1.65      0.60 o
   4   7  12       10.56       15.68      0.91 o
   5   7  12        2.50        2.72      0.92 o
   6   7  12        4.23        3.33      0.88 o
   7   7  12        0.01       -1.42      1.42 o
  -8   8  12       42.06       53.89      3.26 o
  -7   8  12        0.02        2.08      1.94 o
  -6   8  12       77.66       69.68      2.13 o
  -5   8  12      127.25      125.49      2.18 o
  -4   8  12      124.82      129.07      2.27 o
  -3   8  12        3.88        1.97      0.84 o
  -2   8  12        0.16        1.58      0.79 o
  -1   8  12        1.79        0.60      0.61 o
   0   8  12        9.35       13.53      0.67 o
   1   8  12      832.73      809.46      6.32 o
   2   8  12       16.02       13.54      0.83 o
   3   8  12       59.47       53.57      1.21 o
   4   8  12       53.25       51.10      1.37 o
   5   8  12      276.59      270.85      3.39 o
   6   8  12        0.16        1.28      0.93 o
   7   8  12        1.81        3.72      1.63 o
  -8   9  12        0.06       -1.13      2.01 o
  -7   9  12       48.63       53.71      3.32 o
  -6   9  12        7.71        5.72      1.21 o
  -5   9  12       11.27       11.07      1.25 o
  -4   9  12      316.52      345.43      4.48 o
  -3   9  12      115.13      119.45      3.28 o
  -2   9  12       10.25        3.24      0.82 o
  -1   9  12       71.54       85.40      1.70 o
   0   9  12       50.44       38.26      0.96 o
   1   9  12      552.07      550.58      4.58 o
   2   9  12        3.34        3.06      0.74 o
   3   9  12        1.49        0.86      0.68 o
   4   9  12       82.56       79.86      1.61 o
   5   9  12        0.95        1.09      1.10 o
   6   9  12        4.32        7.57      1.06 o
  -7  10  12       39.79       47.20      3.33 o
  -6  10  12       54.95       61.74      2.39 o
  -5  10  12       29.11       30.62      3.20 o
  -4  10  12      698.92      733.63      8.36 o
  -3  10  12        2.66        4.96      1.02 o
  -2  10  12        1.06        1.01      0.99 o
  -1  10  12       11.43       12.79      0.89 o
   0  10  12        5.67       11.19      0.74 o
   1  10  12       82.16       72.35      1.49 o
   2  10  12       43.85       55.37      1.34 o
   3  10  12        1.34        0.51      0.70 o
   4  10  12       40.97       43.99      2.26 o
   5  10  12      205.86      205.31      2.82 o
  -6  11  12        1.81        1.73      2.11 o
  -5  11  12       41.28       39.30      3.11 o
  -4  11  12        1.30        1.61      1.00 o
  -3  11  12      206.59      238.05      3.24 o
  -2  11  12        2.86        3.19      0.82 o
  -1  11  12        8.82        8.41      0.84 o
   0  11  12       74.97       73.17      1.49 o
   1  11  12       80.31       90.42      1.63 o
   2  11  12       11.78        9.86      0.88 o
   3  11  12        1.55        0.47      0.84 o
   4  11  12       19.84       21.60      1.40 o
   5  11  12        0.04       -0.22      1.11 o
  -6  12  12        5.79        8.63      2.35 o
  -5  12  12       11.49       15.01      2.37 o
  -4  12  12       64.24       76.06      2.23 o
  -3  12  12      217.24      208.40      3.21 o
  -2  12  12       49.05       57.45      1.43 o
  -1  12  12        3.14        3.76      0.82 o
   0  12  12       16.73       19.58      1.18 o
   1  12  12       30.37       28.15      1.14 o
   2  12  12        0.04        1.10      0.86 o
   3  12  12       32.81       29.97      2.08 o
   4  12  12       33.96       27.89      1.52 o
  -4  13  12        2.25        2.85      1.17 o
  -3  13  12       95.34      103.40      2.68 o
  -2  13  12        9.58        5.82      0.97 o
  -1  13  12       12.44       19.28      1.10 o
   0  13  12        2.15        0.64      1.10 o
   1  13  12       56.81       59.50      1.90 o
   2  13  12        1.39        2.00      0.93 o
   3  13  12       54.19       55.15      2.02 o
  -3  14  12       30.98       19.94      1.58 o
  -2  14  12        0.35        1.19      1.04 o
  -1  14  12       20.84       15.27      1.34 o
   0  14  12        1.33        1.58      1.13 o
   1  14  12        0.36       -0.30      1.12 o
  -2 -18  13       62.06       62.68      1.90 o
  -1 -18  13       40.91       37.37      1.72 o
   0 -18  13       11.64        7.10      1.13 o
   1 -18  13       32.26       24.11      1.66 o
   2 -18  13       12.48       10.98      1.29 o
  -4 -17  13        0.68        2.07      1.82 o
  -3 -17  13       51.62       62.46      2.52 o
  -2 -17  13       82.27       96.24      2.19 o
  -1 -17  13        1.14        1.41      1.15 o
   0 -17  13       22.60       27.50      1.36 o
   1 -17  13      134.81      142.55      3.54 o
   2 -17  13       89.23       92.24      2.16 o
   3 -17  13       12.71       13.88      2.17 o
  -5 -16  13       17.94       15.72      1.45 o
  -4 -16  13        0.64        0.85      1.37 o
  -3 -16  13       13.12       15.00      1.93 o
  -2 -16  13       73.68       81.51      1.81 o
  -1 -16  13        6.63        8.46      1.07 o
   0 -16  13       55.35       64.31      2.20 o
   1 -16  13        3.75        3.90      0.77 o
   2 -16  13        9.99       11.55      1.09 o
   3 -16  13        0.15        0.39      1.29 o
   4 -16  13       44.67       46.56      2.46 o
  -6 -15  13       44.24       39.67      2.25 o
  -5 -15  13        8.42        8.54      1.63 o
  -4 -15  13        0.39       -0.04      1.00 o
  -3 -15  13       29.07       36.06      1.22 o
  -2 -15  13       19.10       18.50      1.11 o
  -1 -15  13      135.40      141.75      2.34 o
   0 -15  13        0.01       -0.06      0.79 o
   1 -15  13       23.15       23.01      0.92 o
   2 -15  13       33.83       41.99      1.50 o
   3 -15  13       74.50       76.93      2.13 o
   4 -15  13       14.60       14.98      1.46 o
   5 -15  13        3.83        7.40      2.13 o
  -6 -14  13       40.48       38.86      2.18 o
  -5 -14  13       46.50       49.79      2.04 o
  -4 -14  13        3.46        3.44      0.89 o
  -3 -14  13        0.67        0.45      0.71 o
  -2 -14  13      196.45      210.66      2.56 o
  -1 -14  13      132.65      156.39      2.21 o
   0 -14  13        0.02        0.50      0.59 o
   1 -14  13       31.14       30.83      0.97 o
   2 -14  13      117.81      133.04      2.70 o
   3 -14  13        1.09        0.49      1.07 o
   4 -14  13       24.85       22.47      1.39 o
   5 -14  13        5.41        3.74      1.98 o
   6 -14  13      106.04       98.69      3.91 o
  -7 -13  13        6.68        7.46      1.66 o
  -6 -13  13       79.66       78.91      2.24 o
  -5 -13  13      128.84      125.99      2.63 o
  -4 -13  13       19.56       23.58      1.00 o
  -3 -13  13      110.46      121.99      1.55 o
  -2 -13  13      125.30      137.93      1.98 o
  -1 -13  13        3.82        3.28      0.83 o
   0 -13  13        8.67       13.16      0.75 o
   1 -13  13       70.99       83.17      1.41 o
   2 -13  13       97.50      106.15      2.48 o
   3 -13  13      105.81      126.03      2.64 o
   4 -13  13      100.99      107.51      2.31 o
   5 -13  13       97.53       87.05      2.88 o
   6 -13  13       24.38       29.71      2.52 o
  -7 -12  13       96.62      100.81      2.97 o
  -6 -12  13        0.00       -0.66      1.15 o
  -5 -12  13       46.57       50.29      1.70 o
  -4 -12  13      132.55      133.98      1.81 o
  -3 -12  13      112.04      119.40      1.48 o
  -2 -12  13      188.72      176.66      2.23 o
  -1 -12  13      289.54      321.15      3.34 o
   0 -12  13       97.10      110.60      1.34 o
   1 -12  13        4.35        4.87      0.66 o
   2 -12  13      254.65      259.20      3.69 o
   3 -12  13       41.58       44.14      1.49 o
   4 -12  13      104.43      107.31      1.98 o
   5 -12  13        1.33       -1.37      1.37 o
   6 -12  13        8.19        7.21      1.33 o
   7 -12  13        0.81        4.90      2.26 o
  -8 -11  13       20.74       18.74      2.95 o
  -7 -11  13        0.40       -0.84      1.53 o
  -6 -11  13      145.83      170.73      3.05 o
  -5 -11  13      159.18      148.31      2.42 o
  -4 -11  13        2.31        1.31      0.68 o
[truncated: 129,364 more chars]
